# Supplementary material for: Human histone pre-mRNA assembles histone or canonical mRNA-processing complexes by overlapping 3′-end sequence elements
Source: Nucleic Acids Res. 2022 Nov 30;50(21):12425–43. doi: 10.1093/nar/gkac878 (PMC9756948; doi:10.1093/nar/gkac878)
Supplement: gkac878_Supplemental_Files [file gkac878_supplemental_files.zip]

Archive with 4 entries (4 files):
- SuppMaterials_Ielasi_et_alNAR-Revision2_corrected.pdf
- Table S2.xlsx
- Table S3.xlsx
- Table S4.xlsx
