# Supplementary material for: Human histone pre-mRNA assembles histone or canonical mRNA-processing complexes by overlapping 3′-end sequence elements
Source: Nucleic Acids Res. 2022 Nov 30;50(21):12425–43. doi: 10.1093/nar/gkac878 (PMC9756948; doi:10.1093/nar/gkac878)
Supplement: gkac878_Supplemental_Files [file gkac878_supplemental_files.zip › Table S2.xlsx]

## Sheet: Legend
Table Sx: Mass spectrometry-based proteomic characterization of endogenous human RNA processing complexes.
Proteins from human cells were enriched using various RNA baits and submitted to mass spectrometry-based label-free quantitative analyses. Three independent comparisons were performed and their results are presented in the three following sheets.
	Histone mRNA processing complex
	Canonical mRNA processing complex
	Proteins shared by different complexes (HCC/hCF)
1	Proteins found differentially abundant between the compared conditions
	Imputed value - Protein not quantified in the condition
	Imputed value - Protein quantified in some replicates of the condition

## Sheet: H2A_4m Vs H2A_4m+U7SL
accession	protein name	gene name	mol. weight	quantified peptides	H2A_4mt Vs H2A_4mt+U7/SL			niBAQ H2A_4mt	Rank H2A_4mt	niBAQ H2A_4mt+U7/SL	Rank H2A_4mt+U7/SL	abundance H2A_4mt-R1	abundance H2A_4mt-R2	abundance H2A_4mt-R3	abundance H2A_4mt+U7/SL-R1	abundance H2A_4mt+U7/SL-R2	abundance H2A_4mt+U7/SL-R3
					Significant	log2(Fold Change)	p-value
Q8IV48	3'-5' exoribonuclease 1	ERI1	40064	10	1	7.31632	4.77598e-08	5.47771e+06	80		not quantified	24.6595	24.6128	24.0696	17.0481	17.329	17.0158
Q9UKL3	CASP8-associated protein 2	CASP8AP2	222658	11	1	3.98282	0.00064496	1.10246e+06	151	51810.8	267	24.4982	24.2517	25.6457	19.9706	20.2091	22.2674
Q969L4	U7 snRNA-associated Sm-like protein LSm10	LSM10	14080	5	1	3.349	0.000185595	7.9234e+06	66	433151	165	23.4654	23.7744	24.8557	20.0878	20.8089	21.1518
P83369	U7 snRNA-associated Sm-like protein LSm11	LSM11	39500	6	1	3.08404	0.00300358	3.23835e+06	100	218988	208	22.9742	23.1737	25.0235	19.6908	20.5942	21.6344
Q14493	Histone RNA hairpin-binding protein	SLBP	31286	39	1	3.11839	0.000134266	1.21532e+08	6	7.42123e+06	41	27.7698	28.107	29.1712	25.1221	25.1167	25.4539
P14678	Small nuclear ribonucleoprotein-associated proteins B and B'	SNRPB	24610	9	1	2.54296	0.000238509	6.09668e+06	76	577254	139	24.1657	24.4605	24.8378	22.3767	22.0946	21.3638
P62318	Small nuclear ribonucleoprotein Sm D3	SNRPD3	13916	14	1	2.64702	0.000185597	7.79061e+07	12	6.5735e+06	46	26.6448	27.1023	27.8704	24.5678	24.6101	24.4985
P62304	Small nuclear ribonucleoprotein E	SNRPE	10804	4	1	2.26082	0.000219892	3.34437e+07	25	3.76057e+06	65	24.4042	24.8793	25.2562	22.7596	22.6125	22.3852
P62306	Small nuclear ribonucleoprotein F	SNRPF	9725	4	1	3.05699	1.1255e-05	1.14615e+07	55	754693	124	23.4454	23.5796	23.8922	20.461	20.7006	20.5846
Q10570	Cleavage and polyadenylation specificity factor subunit 1	CPSF1	160884	103	1	2.09416	0.00210104	1.00513e+08	8	1.30417e+07	25	30.1645	30.509	31.538	28.5305	28.2844	29.1141
O95639	Cleavage and polyadenylation specificity factor subunit 4	CPSF4	30255	6	1	2.29479	0.00255435	1.09219e+07	56	1.34481e+06	92	24.9544	25.1253	26.2157	22.6914	22.7467	23.9728
C9JEV9	Cleavage and polyadenylation specificity factor subunit 4	CPSF4	23653	21	1	2.28718	0.000972898	4.37698e+07	21	5.2352e+06	53	26.5781	26.8524	27.6415	24.3392	24.517	25.3542
B7Z7B0	Cleavage and polyadenylation specificity factor subunit 4	CPSF4	21957	2	0	0.26373	0.7662	362144	229	32644.8	283	19.0131	17.8072	21.3865	19.0039	19.6251	18.7867
Q16630	Cleavage and polyadenylation specificity factor subunit 6	CPSF6	59210	3	1	2.23106	0.000230866	131497	280		not quantified	19.5385	18.8754	19.6722	17.0481	17.329	17.0158
Q8N684	Cleavage and polyadenylation specificity factor subunit 7	CPSF7	52050	8	1	3.25069	0.000218895	1.88967e+06	123	104419	246	22.9213	23.1967	23.7457	19.4784	19.6766	20.9565
Q05048	Cleavage stimulation factor subunit 1	CSTF1	48358	46	1	3.04981	3.08958e-05	1.16313e+08	7	7.5886e+06	40	28.7188	28.91	29.4933	26.1886	26.0311	25.753
P33240	Cleavage stimulation factor subunit 2	CSTF2	60959	33	1	2.27143	0.000319419	1.25007e+08	5	1.38985e+07	23	28.8306	29.492	29.8202	27.3406	27.0393	26.9486
Q9H0L4	Cleavage stimulation factor subunit 2 tau variant	CSTF2T	64437	18	1	3.77016	3.04958e-05	1.41183e+07	40	574636	141	25.873	26.376	27.0562	22.8183	22.2235	22.953
Q12996	Cleavage stimulation factor subunit 3	CSTF3	82922	66	1	3.20233	1.60084e-05	5.86698e+07	16	3.45441e+06	67	28.7442	28.8308	29.3886	25.9536	25.8213	25.5818
Q6UN15	Pre-mRNA 3'-end-processing factor FIP1	FIP1L1	66526	26	1	2.26777	5.26398e-05	3.59004e+07	24	4.05786e+06	61	27.5951	27.5267	27.6951	25.4244	25.3515	25.2377
O43809	Cleavage and polyadenylation specificity factor subunit 5	NUDT21	26227	8	1	1.7861	0.000757398	3.66365e+06	95	576338	140	23.3686	23.9532	24.1553	21.9077	22.1531	22.0578
P62136	Serine/threonine-protein phosphatase PP1-alpha catalytic subunit	PPP1CA	37512	12	0	0.910565	0.0231189	2.8729e+06	106	814018	117	23.4704	23.9414	23.4181	22.914	22.8374	22.3469
P62140	Serine/threonine-protein phosphatase PP1-beta catalytic subunit	PPP1CB	37187	2	1	1.2145	0.00347691	206694	262	13139.2	299	19.9034	19.5396	19.8304	18.4469	18.4201	18.7629
P36873	Serine/threonine-protein phosphatase PP1-gamma catalytic subunit	PPP1CC	36984	2	1	1.12628	0.00944127	583449	199	144395	233	21.0734	21.497	20.8779	19.6866	20.2632	20.1197
Q96QC0	Serine/threonine-protein phosphatase 1 regulatory subunit 10	PPP1R10	99058	4	1	4.34932	7.43938e-07	227016	256	3584.27	305	21.4729	21.7323	21.5331	17.2602	17.1095	17.3207
Q9NP77	RNA polymerase II subunit A C-terminal domain phosphatase SSU72	SSU72	22574	11	1	4.05299	2.42919e-06	1.36264e+07	42	444949	163	24.6804	25.0943	25.2857	21.0712	21.0238	20.8064
Q9C0J8	pre-mRNA 3' end processing protein WDR33	WDR33	145891	77	1	2.40667	0.000302586	3.91577e+07	22	4.16038e+06	60	28.6104	28.7749	29.5326	26.3638	26.367	26.967
Q6UXN9	WD repeat-containing protein 82	WDR82	35079	11	1	2.51081	0.000262962	8.1754e+06	63	766458	123	25.0312	25.4774	24.8061	22.876	22.9166	21.9897
Q9P2I0	Cleavage and polyadenylation specificity factor subunit 2	CPSF2	88487	67	1	1.97653	0.00311861	9.2698e+07	9	1.27241e+07	26	29.1021	29.5953	30.6174	27.7272	27.4793	28.1787
Q9UKF6	Cleavage and polyadenylation specificity factor subunit 3	CPSF3	77486	68	1	2.17677	0.00238827	1.34652e+08	3	1.61905e+07	19	29.2495	29.9576	30.8694	27.7049	27.5278	28.3135
Q92797	Symplekin	SYMPK	141148	85	1	2.22123	0.000802636	4.78027e+07	20	5.72874e+06	51	29.0091	29.3971	30.1728	27.2135	26.9893	27.7125
P42704	Leucine-rich PPR motif-containing protein, mitochondrial	LRPPRC	157905	49	1	6.41691	4.42356e-06	2.57728e+06	109	15168.8	296	26.213	26.0536	24.7944	18.9804	20.0236	18.8062
Q15631	Translin	TSN	26183	6	1	5.32779	0.000655007	3.00949e+06	105		not quantified	23.391	23.8529	20.1324	17.0481	17.329	17.0158
Q7KZ85	Transcription elongation factor SPT6	SUPT6H	199073	10	1	5.12714	2.85893e-06	251627	251		not quantified	21.7357	22.9617	22.0769	17.0481	17.329	17.0158
Q01780	Exosome component 10	EXOSC10	100831	37	1	5.03815	0.00233584	2.40963e+06	111	31302.9	285	25.4799	25.526	22.0755	20.7219	19.3445	17.9006
Q99547	M-phase phosphoprotein 6	MPHOSPH6	19024	8	1	4.83959	0.00369061	4.02629e+06	91		not quantified	23.4673	23.4086	19.0357	17.0481	17.329	17.0158
A0A024R0J9	Heterogeneous nuclear ribonucleoprotein U-like 1, isoform CRA_a	HNRPUL1	84794	2	1	4.73607	5.03293e-07	376084	227		not quantified	21.7567	22.0392	21.8052	17.0481	17.329	17.0158
Q96GM8	Target of EGR1 protein 1	TOE1	56548	8	1	4.44943	0.00020865	1.68953e+06	128	27020.9	289	22.0436	22.6339	24.3366	18.6761	17.8802	19.1096
Q9NQT5	Exosome complex component RRP40	EXOSC3	29572	10	1	4.10672	0.00101775	7.89968e+06	67	174469	218	25.0893	25.0987	22.293	20.3964	20.0996	19.6647
Q9NYB0	Telomeric repeat-binding factor 2-interacting protein 1	TERF2IP	44260	4	1	4.10283	3.8473e-05	526699	206		not quantified	20.3259	21.3945	21.981	17.0481	17.329	17.0158
Q9H875	PRKR-interacting protein 1	PRKRIP1	20997	3	1	4.05076	2.24216e-06	891199	165		not quantified	21.1493	21.4699	20.926	17.0481	17.329	17.0158
P08621	U1 small nuclear ribonucleoprotein 70 kDa	SNRNP70	51557	8	1	3.97178	1.36068e-06	3.91612e+06	93	81881.3	256	24.1826	23.9242	23.8702	20.0104	20.0297	20.0215
O75718	Cartilage-associated protein	CRTAP	46562	3	1	3.94299	9.40997e-06	352968	232		not quantified	20.5232	21.1278	21.5709	17.0481	17.329	17.0158
Q9GZT3	SRA stem-loop-interacting RNA-binding protein, mitochondrial	SLIRP	12349	5	1	3.90275	0.000148541	3.56335e+06	98	85175.7	252	23.2739	23.3625	22.2817	19.8929	18.137	19.1801
Q6P1J9	Parafibromin	CDC73	60577	3	1	3.87851	5.82404e-06	266127	249		not quantified	20.6866	21.4763	20.8655	17.0481	17.329	17.0158
P16989	Y-box-binding protein 3	YBX3	40090	29	1	3.73897	0.000129462	8.11703e+07	10	3.49456e+06	66	28.1852	28.1062	27.7471	24.8964	24.7465	23.1786
O75534	Cold shock domain-containing protein E1	CSDE1	88885	21	1	3.70453	0.000308441	4.28357e+06	88	85097	253	25.7762	26.1545	23.9923	21.6187	21.4855	21.7052
O15460	Prolyl 4-hydroxylase subunit alpha-2	P4HA2	60902	8	1	3.68444	2.04891e-05	882445	167	21951.3	293	22.7705	23.1305	22.0233	18.7656	19.2156	18.8897
Q06265	Exosome complex component RRP45	EXOSC9	48949	14	1	3.65581	0.0013062	9.37734e+06	61	325467	182	25.4007	25.5847	23.1423	21.8394	20.7876	20.5333
F5H5D3	Tubulin alpha chain	TUBA1C	57730	2	1	3.57684	1.0402e-05	271006	247		not quantified	20.2857	20.7105	21.1272	17.0481	17.329	17.0158
Q5RKV6	Exosome complex component MTR3	EXOSC6	28235	11	1	3.49615	0.00306484	1.35088e+07	44	495616	153	25.8511	25.6563	23.1013	22.162	21.3789	20.5794
Q9UPT8	Zinc finger CCCH domain-containing protein 4	ZC3H4	140257	4	1	3.49302	0.000180443	209931	259	2211.1	306	21.2971	21.8674	20.5918	17.777	18.4651	17.0351
Q9Y3F4	Serine-threonine kinase receptor-associated protein	STRAP	38438	22	1	3.44166	0.00103367	1.3201e+07	47	569976	142	26.3451	26.5392	24.5675	22.7917	22.8951	21.44
P78346	Ribonuclease P protein subunit p30	RPP30	29321	12	1	3.38348	0.000225114	2.3126e+06	112	32198.6	284	23.3864	23.4069	21.8408	19.4791	19.8508	19.1538
Q96B26	Exosome complex component RRP43	EXOSC8	30040	11	1	3.38201	0.0015933	1.19856e+07	52	469465	157	25.6461	25.7013	23.2273	21.8502	21.3821	21.1963
Q9NVH2	Integrator complex subunit 7	INTS7	106834	4	1	3.36805	0.000131178	132962	279		not quantified	20.4492	21.3523	19.6956	17.0481	17.329	17.0158
Q9Y3B2	Exosome complex component CSL4	EXOSC1	21452	9	1	3.35915	0.00235659	1.29194e+07	49	510360	150	25.0385	25.3638	22.6278	21.5102	20.7007	20.7418
Q13868	Exosome complex component RRP4	EXOSC2	32789	16	1	3.32832	0.00208148	1.33881e+07	45	546541	144	25.8996	26.1276	23.5517	22.3433	21.8804	21.3702
Q15024	Exosome complex component RRP42	EXOSC7	31821	17	1	3.30293	0.00865	5.85409e+06	78	225026	205	24.9588	25.2246	21.9476	21.4387	21.0513	19.7323
P67809	Y-box-binding protein 1	YBX1	35924	14	1	3.27771	0.000153683	7.97592e+07	11	4.63272e+06	56	27.6975	28.1923	27.8123	25.0061	25.1634	23.6994
Q32P28	Prolyl 3-hydroxylase 1	P3H1	83394	13	1	3.25542	0.000283378	938563	163	14067.3	298	21.8697	22.0636	23.6014	19.1461	19.435	19.1872
O00267	Transcription elongation factor SPT5	SUPT5H	121000	5	1	3.20384	0.000276585	118840	285		not quantified	20.6931	21.0211	19.2902	17.0481	17.329	17.0158
P09661	U2 small nuclear ribonucleoprotein A'	SNRPA1	28416	19	1	3.10404	7.65772e-05	1.54237e+07	35	943075	110	24.9624	25.3432	26.2026	22.4499	22.4811	22.2651
P19388	DNA-directed RNA polymerases I, II, and III subunit RPABC1	POLR2E	24551	6	1	3.08087	0.00729309	1.2001e+06	145	139717	234	21.0749	22.0314	22.0493	17.6921	17.5974	20.6235
Q13310	Polyadenylate-binding protein 4	PABPC4	70783	4	1	3.06847	1.09757e-05	137875	278		not quantified	20.2367	20.3711	19.9905	17.0481	17.329	17.0158
Q9NPD3	Exosome complex component RRP41	EXOSC4	26383	13	1	3.02029	0.00244303	2.61662e+07	29	1.31676e+06	93	26.0942	26.3229	23.8342	22.4971	22.5396	22.1537
Q9NQT4	Exosome complex component RRP46	EXOSC5	25249	6	1	2.89114	0.00451065	1.32557e+07	46	799187	119	25.3518	25.6113	23.2153	22.6677	21.6147	21.2227
P24928	DNA-directed RNA polymerase II subunit RPB1	POLR2A	217176	16	1	2.87117	4.67711e-05	529893	205	38338.1	277	23.4695	24.0771	23.4209	21.0721	20.7786	20.5033
P62316	Small nuclear ribonucleoprotein Sm D2	SNRPD2	13527	11	1	2.82798	7.66439e-05	1.4803e+07	39	1.15421e+06	103	24.8111	24.4671	24.7406	22.3935	21.7403	21.4012
P62314	Small nuclear ribonucleoprotein Sm D1	SNRPD1	13282	6	1	2.78034	0.000190896	5.47843e+07	18	4.57725e+06	57	25.5221	25.9514	26.1914	23.7642	22.6012	22.9584
P50990	T-complex protein 1 subunit theta	CCT8	59621	5	1	2.62639	0.00207271	119230	284		not quantified	20.7394	19.9922	18.5404	17.0481	17.329	17.0158
A0A024RAV4	Cold shock domain protein A, isoform CRA_b	CSDA	31947	2	1	2.59679	9.20851e-05	2.41613e+06	110	75527.7	257	22.5479	22.1249	22.8643	19.9928	20.1547	19.5992
Q75QN2	Integrator complex subunit 8	INTS8	113088	2	1	2.57022	0.000156727	76745.8	304		not quantified	19.7011	20.2294	19.1731	17.0481	17.329	17.0158
P09234	U1 small nuclear ribonucleoprotein C	SNRPC	17394	3	1	2.46266	8.99806e-05	1.26505e+06	140	33806	282	20.6282	20.8867	21.3021	18.371	18.3429	18.7152
O95104	SR-related and CTD-associated factor 4	SCAF4	125869	1	1	2.44134	0.000130129	93785.2	297		not quantified	19.5219	19.1743	20.0207	17.0481	17.329	17.0158
P23284	Peptidyl-prolyl cis-trans isomerase B	PPIB	23743	6	1	2.433	0.00438156	1.76146e+06	126	194374	212	22.0986	22.1908	23.3518	19.1289	21.1375	20.0759
Q9Y2L1	Exosome complex exonuclease RRP44	DIS3	109003	46	1	2.36678	0.00892856	1.22153e+07	50	976914	107	27.5863	27.613	25.1768	24.3253	24.3823	24.5682
Q9Y6M1	Insulin-like growth factor 2 mRNA-binding protein 2	IGF2BP2	66121	33	1	2.31773	0.00541558	2.34149e+07	30	2.67025e+06	74	27.7303	27.5132	26.778	25.5992	25.7207	23.7485
P30876	DNA-directed RNA polymerase II subunit RPB2	POLR2B	133897	16	1	2.28303	0.000105327	555779	201	37536.4	278	22.8728	23.3897	23.0356	20.994	20.602	20.853
Q13435	Splicing factor 3B subunit 2	SF3B2	100228	27	1	2.24935	0.00465611	7.02473e+06	70	884386	112	26.411	26.5156	26.1807	24.6282	24.8871	22.8439
P11940	Polyadenylate-binding protein 1	PABPC1	70671	8	1	2.24226	0.000301769	756578	180	89490.7	250	22.8311	22.7887	22.8296	21.159	20.3878	20.1758
Q9H0H0	Integrator complex subunit 2	INTS2	134323	4	1	2.21681	0.00250954	166742	272	4632.96	304	20.8599	21.5448	20.1345	18.5361	19.302	18.0507
Q5VSQ6	Procollagen-proline 4-dioxygenase (Fragment)	P4HA1	60967	14	1	2.17027	0.000335949	5.98231e+06	77	732638	127	25.1187	25.5527	25.4394	22.9234	23.7148	22.9617
P07237	Protein disulfide-isomerase	P4HB	57116	18	1	2.1678	0.000196166	3.81974e+06	94	466869	158	24.9054	25.1625	24.9501	23.26	22.664	22.5906
Q96AE4	Far upstream element-binding protein 1	FUBP1	67560	23	1	2.12516	0.000253727	5.64451e+06	79	701054	130	25.6483	25.5098	25.1032	23.5699	22.9613	23.3546
Q92945	Far upstream element-binding protein 2	KHSRP	73115	53	1	2.11469	9.06575e-05	5.18995e+07	19	6.52101e+06	47	28.7111	29.0203	28.7939	26.7076	26.7131	26.7604
Q6ZN17	Protein lin-28 homolog B	LIN28B	27084	17	1	2.11159	0.000154709	1.48275e+07	38	1.87039e+06	81	25.7947	25.8707	26.3554	23.8947	23.9266	23.8648
Q9BWJ5	Splicing factor 3B subunit 5	SF3B5	10135	2	1	2.05449	0.000127951	2.08751e+06	116	270743	190	21.6281	21.3013	21.3368	19.2585	19.4898	19.3544
P62875	DNA-directed RNA polymerases I, II, and III subunit RPABC5	POLR2L	7645	1	1	2.02114	0.000419838	520073	207		not quantified	18.6632	19.4252	19.3679	17.0481	17.329	17.0158
Q9BQ61	Telomerase RNA component interacting RNase	TRIR	18419	1	1	2.01156	0.00301091	401569	223	49452.5	268	20.1038	20.2893	18.9798	17.8292	18.2474	17.2616
B2R959	cDNA, FLJ94229, highly similar to Homo sapiens heterogeneous nuclear ribonucleoprotein L (HNRPL),mRNA		60249	5	1	1.99875	0.00191722	1.93016e+07	32	2.73428e+06	73	26.3756	26.2536	26.537	24.6261	24.9839	23.56
Q6NSI4	RPA-related protein RADX	RADX	97554	15	1	1.93132	0.00794781	1.27759e+06	139	197392	211	23.0157	23.614	24.5198	21.0416	21.787	22.527
Q7Z2W4	Zinc finger CCCH-type antiviral protein 1	ZC3HAV1	101431	3	1	1.92161	0.00401642	41643.8	313		not quantified	18.5358	20.0429	18.5791	17.0481	17.329	17.0158
Q9BUJ2	Heterogeneous nuclear ribonucleoprotein U-like protein 1	HNRNPUL1	95739	69	1	1.91636	0.00074826	2.68429e+08	1	4.15004e+07	13	31.5599	31.2432	31.4159	29.1706	29.2519	30.0474
Q13573	SNW domain-containing protein 1	SNW1	61494	4	1	1.9119	0.000940782	266139	248	38563.7	276	21.35	20.8155	20.7219	18.5494	19.3538	19.2485
Q9UQ35	Serine/arginine repetitive matrix protein 2	SRRM2	299615	12	1	1.88907	0.00808083	740544	183	94722.6	249	24.8441	25.131	23.4169	23.0153	22.6422	22.0671
Q13243	Serine/arginine-rich splicing factor 5	SRSF5	31264	2	1	1.74394	0.000376071	151038	274		not quantified	18.8912	18.7159	19.0177	17.0481	17.329	17.0158
Q9Y3B4	Splicing factor 3B subunit 6	SF3B6	14585	3	1	1.72656	0.00439573	929580	164	156806	228	20.7168	20.8089	20.4854	19.2294	19.5037	18.0983
P52434	DNA-directed RNA polymerases I, II, and III subunit RPABC3	POLR2H	17143	1	1	1.70766	0.0083987	1.062e+06	154	170223	224	20.7417	21.4738	21.3354	18.9777	19.0232	20.4271
P08579	U2 small nuclear ribonucleoprotein B''	SNRPB2	25486	16	1	1.55035	0.00847317	1.4939e+07	37	2.66737e+06	75	24.55	24.8571	25.8749	23.8269	23.6948	23.1094
Q9H0D6	5'-3' exoribonuclease 2	XRN2	108582	8	1	1.48469	0.00498591	550494	202	115179	242	22.4916	22.6774	23.1931	21.2575	20.8342	21.8162
Q09161	Nuclear cap-binding protein subunit 1	NCBP1	91839	10	1	1.44768	0.00222135	977224	160	193966	213	23.0039	23.1617	22.9476	21.8016	21.8212	21.1474
Q9Y3C6	Peptidyl-prolyl cis-trans isomerase-like 1	PPIL1	18237	1	1	1.41613	0.00710898	184516	266		not quantified	19.2572	18.1586	18.2256	17.0481	17.329	17.0158
Q96I24	Far upstream element-binding protein 3	FUBP3	61640	6	1	1.39831	0.00780336	780083	179	172575	221	22.3957	22.8307	22.8175	20.5942	21.5881	21.6667
Q14593	Zinc finger protein 273	ZNF273	64971	1	1	1.39587	0.0042518	34299.2	318		not quantified	18.1454	18.38	19.0551	17.0481	17.329	17.0158
Q9UKL0	REST corepressor 1	RCOR1	53327	3	1	1.36287	0.00482605	59449.4	307		not quantified	18.9413	18.5412	17.999	17.0481	17.329	17.0158
A0A3B3ITJ4	Heterogeneous nuclear ribonucleoprotein L (Fragment)	HNRNPL	59219	29	1	1.24495	0.00260782	3.82744e+07	23	8.81093e+06	37	27.399	27.4861	27.6645	26.1853	26.4761	26.1535
O75940	Survival of motor neuron-related-splicing factor 30	SMNDC1	26711	1	1	1.22503	0.00855104	115512	288		not quantified	18.2876	17.9108	18.8696	17.0481	17.329	17.0158
O75643	U5 small nuclear ribonucleoprotein 200 kDa helicase	SNRNP200	244508	20	1	1.04658	0.0066484	409036	218	110778	243	23.5253	23.451	23.5712	22.4011	22.2856	22.7211
Q12906	Interleukin enhancer-binding factor 3	ILF3	95338	99	1	-8.90259	7.5568e-08	2.07418e+06	118	5.09129e+08	1	24.7156	23.9275	23.7897	33.2894	33.3468	32.5043
Q08211	ATP-dependent RNA helicase A	DHX9	140958	122	1	-8.30381	1.7006e-07	1.56968e+06	131	2.60005e+08	4	24.1859	24.1332	25.4226	32.7418	32.8922	33.019
Q96SI9	Spermatid perinuclear RNA-binding protein	STRBP	73653	55	1	-8.28777	3.12918e-08	706082	188	1.15787e+08	8	23.1596	22.5361	22.6062	31.1338	31.3026	30.7289
Q12905	Interleukin enhancer-binding factor 2	ILF2	43062	34	1	-8.01712	1.72986e-07	3.60789e+06	96	4.9665e+08	2	24.2237	23.4046	24.3508	32.2013	32.366	31.4633
F4ZW66	NF110b		95778	1	1	-7.14465	4.55173e-07		not quantified	1.27808e+06	95	17.4474	17.3974	17.041	24.8112	24.8742	23.6343
Q02224	Centromere-associated protein E	CENPE	316415	1	1	-6.79825	9.81061e-08		not quantified	219812	207	17.4474	17.3974	17.041	23.8089	23.9969	24.4748
O95793	Double-stranded RNA-binding protein Staufen homolog 1	STAU1	63182	10	1	-6.66156	2.4869e-07		not quantified	1.15742e+06	102	17.4474	17.3974	17.041	24.2593	24.2304	23.3809
A8K4T9	cDNA FLJ77421, highly similar to Homo sapiens autoantigen p542 mRNA		30398	14	1	-6.19463	9.69771e-05	320569	237	9.97358e+06	30	19.5196	18.518	21.684	25.6759	25.8949	26.7346
B2RNR6	Zinc finger RNA binding protein	ZFR	117014	60	1	-5.9298	2.76206e-07	988399	159	3.25687e+07	15	23.2291	23.246	23.8615	29.4099	29.5794	29.1366
Q5PRF9	Protein Smaug homolog 2	SAMD4B	75483	5	1	-5.67683	1.68591e-05		not quantified	782238	120	17.4474	17.3974	17.041	23.5471	23.6688	21.7004
Q9UL40	Zinc finger protein 346	ZNF346	32933	6	1	-5.62359	4.9697e-07		not quantified	1.26856e+06	96	17.4474	17.3974	17.041	23.008	23.2735	22.4751
O75152	Zinc finger CCCH domain-containing protein 11A	ZC3H11A	89131	7	1	-5.52761	2.50087e-07		not quantified	331698	181	17.4474	17.3974	17.041	22.598	23.0384	22.8323
Q92879	CUGBP Elav-like family member 1	CELF1	52063	7	1	-5.0622	1.72459e-05	10961.1	330	709009	129	16.9791	17.0738	17.7785	22.6983	22.9701	21.3495
B2R5W2	Heterogeneous nuclear ribonucleoproteins C1/C2	HNRNPC	31948	27	1	-5.06164	1.85769e-06	4.17711e+06	90	7.85891e+07	10	24.3061	23.9557	24.8243	29.1059	29.3507	29.8144
A0A286YEZ8	Heterogeneous nuclear ribonucleoprotein R (Fragment)	HNRNPR	16186	2	1	-4.59597	4.60985e-06	76767.5	303	1.5007e+06	88	17.4603	17.3144	17.477	21.6572	22.7093	21.673
Q1KMD3	Heterogeneous nuclear ribonucleoprotein U-like protein 2	HNRNPUL2	85105	34	1	-4.57353	1.53672e-06	614515	197	7.80484e+06	39	22.6096	22.7211	22.0725	26.7883	27.1809	27.1546
Q13151	Heterogeneous nuclear ribonucleoprotein A0	HNRNPA0	30841	7	1	-4.41668	1.45542e-06	353919	231	4.00664e+06	62	20.3591	19.9473	19.9055	24.5769	24.6817	24.2034
Q52LJ0	Protein FAM98B	FAM98B	45547	3	1	-4.31415	1.24918e-05		not quantified	301896	186	17.4474	17.3974	17.041	21.9217	20.8353	22.0712
O43390	Heterogeneous nuclear ribonucleoprotein R	HNRNPR	70943	57	1	-4.19886	1.04744e-06	2.65271e+07	28	2.62766e+08	3	27.8831	27.9605	27.7721	32.0353	32.2658	31.9111
Q9NUL3	Double-stranded RNA-binding protein Staufen homolog 2	STAU2	62608	4	1	-4.15208	1.81328e-05		not quantified	172543	222	17.4474	17.3974	17.041	21.9026	21.7941	20.6453
Q9BQ67	Glutamate-rich WD repeat-containing protein 1	GRWD1	49419	3	1	-3.92386	0.000176866		not quantified	308715	185	17.4474	17.3974	17.041	21.8076	21.8907	19.9591
O95319	CUGBP Elav-like family member 2	CELF2	54285	4	1	-3.84245	0.000221549		not quantified	293206	188	17.4474	17.3974	17.041	21.7326	21.8279	19.8527
B3KRA1	cDNA FLJ33914 fis, clone CTONG2016575, highly similar to SON PROTEIN		63540	18	1	-3.71324	0.0088085	29457.2	320	2.12339e+06	80	19.7292	19.6246	19.4907	21.7192	22.2948	25.9702
E5RHI4	Carbonic anhydrase 3 (Fragment)	CA3	2246	1	1	-3.69218	3.79273e-06		not quantified	5.04549e+06	55	17.4474	17.3974	17.041	21.1711	20.7686	21.0227
Q9BQ75	Protein CMSS1	CMSS1	31884	1	1	-3.37707	5.18664e-05	23667.9	325	457340	160	17.7486	17.9018	18.4929	21.3856	21.9918	20.8971
Q92499	ATP-dependent RNA helicase DDX1	DDX1	82432	2	1	-3.34008	1.7433e-05	28195	321	153454	231	18.1326	17.7791	18.5564	21.5187	21.7391	21.2306
Q5BKZ1	DBIRD complex subunit ZNF326	ZNF326	65654	11	1	-3.30007	3.52565e-05	290419	244	1.5689e+06	86	20.9399	20.6319	21.6368	24.0958	24.3949	24.6181
Q9Y3I0	RNA-splicing ligase RtcB homolog	RTCB	55210	8	1	-3.2951	3.63702e-05	169147	271	878670	114	19.3905	20.5004	20.2106	23.2884	23.2752	23.4231
O00442	RNA 3'-terminal phosphate cyclase	RTCA	39337	22	1	-3.26772	3.20656e-05	6.57861e+06	72	3.45934e+07	14	24.8089	24.6502	25.2461	28.3727	28.4864	27.6493
O60506	Heterogeneous nuclear ribonucleoprotein Q	SYNCRIP	69603	45	1	-3.24383	1.89337e-05	2.02409e+07	31	1.021e+08	9	27.4801	27.579	27.1008	30.6665	30.9773	30.2475
Q9UN81	LINE-1 retrotransposable element ORF1 protein	L1RE1	40056	3	1	-3.22958	0.000101961	116605	286	591232	138	18.5023	18.7829	19.7994	21.9438	22.2813	22.5482
Q15717	ELAV-like protein 1	ELAVL1	36092	10	1	-3.20055	9.94541e-06	1.07442e+06	153	5.26769e+06	52	22.3076	21.8636	21.9533	25.1917	25.4497	25.0847
Q9UKM9	RNA-binding protein Raly	RALY	32463	1	1	-3.0251	0.00305118		not quantified	236452	201	17.4474	17.3974	17.041	19.3415	19.6384	21.9813
Q8NEF9	Serum response factor-binding protein 1	SRFBP1	48634	1	1	-2.90614	3.10664e-05		not quantified	107458	244	17.4474	17.3974	17.041	20.0278	20.5867	19.9898
P13010	X-ray repair cross-complementing protein 5	XRCC5	82705	8	1	-2.53314	0.00407221	199736	264	484435	155	21.7182	20.5828	19.3408	23.3325	23.3226	22.5861
P43243	Matrin-3	MATR3	94623	7	1	-2.30027	0.000376518	176453	268	459582	159	20.6597	20.2965	21.3822	23.1299	23.259	22.8504
A0A7I2YQN2	Heterogeneous nuclear ribonucleoprotein Q	SYNCRIP	62528	1	1	-2.17234	0.000386779	944381	162	2.28215e+06	79	22.8964	23.0776	22.5786	25.1253	25.4277	24.5166
O75817	Ribonuclease P protein subunit p20	POP7	15651	3	1	-2.1511	0.000372662	1.82022e+06	125	4.32031e+06	59	21.0198	21.1608	20.6639	23.2757	23.4241	22.5979
A0A024RDB4	Heterogeneous nuclear ribonucleoprotein D (AU-rich element RNA binding protein 1, 37kDa), isoform CRA_c	HNRPD	36272	30	1	-2.07876	0.000223383	7.02858e+07	14	1.60996e+08	7	27.7558	27.747	27.6935	29.9836	30.0552	29.3938
Q9BWF3	RNA-binding protein 4	RBM4	40314	1	1	-2.07062	0.00456773	39195.3	315	116208	240	17.8974	16.9979	18.9857	20.0956	20.1272	19.8702
Q9Y5J9	Mitochondrial import inner membrane translocase subunit Tim8 B	TIMM8B	9344	1	1	-2.06035	0.000414802	43162.6	312	324911	183	17.2935	17.3967	18.0417	19.5917	19.9122	19.409
P51991	Heterogeneous nuclear ribonucleoprotein A3	HNRNPA3	39595	13	1	-1.98269	0.00032717	2.19786e+06	114	4.54196e+06	58	23.5747	23.1046	22.9216	25.2427	25.328	24.9782
Q9Y5L4	Mitochondrial import inner membrane translocase subunit Tim13	TIMM13	10500	1	1	-1.93976	0.00265728	26353.6	323	200829	210	16.5817	16.6834	17.4403	19.4735	18.2021	18.8491
P12956	X-ray repair cross-complementing protein 6	XRCC6	69843	9	1	-1.91131	0.00150519	870393	169	1.68302e+06	83	23.3772	22.34	22.7801	24.9298	25.0035	24.298
Q3C1X0	Uncharacterized protein		6285	1	1	-1.8328	0.000408574		not quantified	352905	174	17.4474	17.3974	17.041	18.939	19.0474	19.3978
P09651	Heterogeneous nuclear ribonucleoprotein A1	HNRNPA1	38747	17	1	-1.79931	0.000255088	1.50584e+07	36	2.8598e+07	16	25.8811	25.9511	26.0404	27.6593	27.9261	27.6851
O14979	Heterogeneous nuclear ribonucleoprotein D-like	HNRNPDL	46438	15	1	-1.69342	0.00528314	1.36133e+07	43	2.48171e+07	17	26.0859	26.1851	25.9479	28.2203	28.2063	26.8724
D6R9P3	Heterogeneous nuclear ribonucleoprotein A/B	HNRNPAB	30303	36	1	-1.63166	0.0014151	1.33788e+08	4	2.25939e+08	5	28.5898	28.7623	28.633	30.5022	30.589	29.789
Q9Y224	RNA transcription, translation and transport factor protein	RTRAF	28068	1	1	-1.50926	0.000891523		not quantified	60931.5	264	17.4474	17.3974	17.041	18.7873	18.867	18.7593
P62310	U6 snRNA-associated Sm-like protein LSm3	LSM3	11845	5	1	-1.49767	0.00210303	7.59841e+06	68	1.12996e+07	27	22.5926	23.0628	22.3704	24.3828	24.2303	23.9056
B4DGK4	Alternative protein SYT7	SYT7	13173	1	1	-1.45579	0.00187622	2.67761e+06	108	3.98484e+06	63	21.2856	21.1003	21.2482	22.8768	22.8661	22.2586
P26599	Polypyrimidine tract-binding protein 1	PTBP1	57221	17	1	-1.45573	0.00219638	6.46801e+06	73	9.6504e+06	33	24.552	24.9922	25.089	26.6115	26.3463	26.0426
Q8N5P1	Zinc finger CCCH domain-containing protein 8	ZC3H8	33576	5	1	-1.3301	0.00314674	538335	204	739908	126	21.2365	21.184	21.4698	22.5445	23.0006	22.3355
Q86V81	THO complex subunit 4	ALYREF	26888	4	1	-1.24653	0.00609585	2.12514e+06	115	2.86271e+06	71	22.6175	22.8002	22.9614	23.5582	24.2694	24.2911
Q00839	Heterogeneous nuclear ribonucleoprotein U	HNRNPU	90584	22	1	-1.2207	0.00545128	1.97093e+06	121	2.48483e+06	78	24.6593	24.2428	24.1498	25.2393	25.7785	25.6962
P05455	Lupus La protein	SSB	46837	28	1	-1.14222	0.00995105	1.58224e+07	34	1.8836e+07	18	26.3131	26.4192	27.1354	27.679	27.9193	27.6961
P22626	Heterogeneous nuclear ribonucleoproteins A2/B1	HNRNPA2B1	37430	15	1	-1.13787	0.00473776	7.47883e+06	69	9.00204e+06	36	25.1202	24.7675	25.1476	25.9733	26.2432	26.2325
Q9UK45	U6 snRNA-associated Sm-like protein LSm7	LSM7	11602	5	1	-1.1216	0.00526765	6.23695e+06	75	7.30027e+06	42	23.0994	23.4381	23.1575	24.435	24.5013	24.1234
Q9Y4Z0	U6 snRNA-associated Sm-like protein LSm4	LSM4	15350	8	1	-1.06402	0.00731597	7.93075e+06	65	9.08783e+06	35	23.9725	24.3496	24.4012	25.1211	25.4629	25.3314
Q01085	Nucleolysin TIAR	TIAL1	41591	6	1	-1.04724	0.00646258	1.07696e+06	152	1.19926e+06	98	22.2093	22.1729	22.0325	23.3626	23.2321	22.9617
Q9UI30	Multifunctional methyltransferase subunit TRM112-like protein	TRMT112	14199	7	1	-1.02684	0.00897977	6.36079e+06	74	7.04965e+06	43	23.5887	23.5087	23.8122	24.8523	24.7657	24.3722
A0A087WU03	Heterogeneous nuclear ribonucleoprotein D-like	HNRNPDL	6722	5	0	-1.10073	0.0103116	5.18331e+06	82	6.07503e+06	50	22.1383	22.0265	22.347	23.5377	23.4636	22.8126
A8MWD9	Putative small nuclear ribonucleoprotein G-like protein 15	SNRPGP15	8544	3	0	1.83172	0.0114048	4.23609e+06	89	843202	115	21.9334	22.0808	22.5779	19.7347	19.797	21.5652
Q01082	Spectrin beta chain, non-erythrocytic 1	SPTBN1	274609	3	0	1.97669	0.0115928	19238.9	328		not quantified	19.8921	19.7001	17.7309	17.0481	17.329	17.0158
Q9BTF0	THUMP domain-containing protein 2	THUMPD2	56433	25	0	-1.10382	0.0120348	1.18469e+07	53	1.37918e+07	24	26.3884	26.7362	26.4302	27.8463	27.8993	27.1206
Q8N5L8	Ribonuclease P protein subunit p25-like protein	RPP25L	17631	3	0	-2.73947	0.0121067	491017	210	1.3978e+06	91	20.2047	20.4642	17.7487	22.6374	22.8993	21.0994
O75818	Ribonuclease P protein subunit p40	RPP40	41834	5	0	2.51087	0.0121856	250993	252		not quantified	20.8885	20.2178	17.8192	17.0481	17.329	17.0158
Q9UBN7	Histone deacetylase 6	HDAC6	131419	6	0	-1.52487	0.0124755	351841	233	558836	143	20.8605	21.6726	21.966	23.6651	23.0615	22.3471
O75533	Splicing factor 3B subunit 1	SF3B1	145830	23	0	1.41001	0.0125477	1.97808e+06	120	392013	168	25.1477	25.1718	24.3453	23.8837	23.7855	22.7656
Q96HW7	Integrator complex subunit 4	INTS4	108171	5	0	2.47691	0.0131263	115662	287	1999.51	308	20.9966	21.0944	18.2886	17.504	17.4102	18.0347
Q8N201	Integrator complex subunit 1	INTS1	244297	11	0	2.62062	0.0133559	125597	282	2047.33	307	21.9097	22.4331	19.2138	18.3771	18.8072	18.5104
Q9NVM9	Integrator complex subunit 13	INTS13	80225	11	0	2.29089	0.0134725	433077	216	36516.6	279	21.834	23.0478	20.2882	19.0406	20.0947	19.162
P98179	RNA-binding protein 3	RBM3	17170	3	0	-0.94335	0.0152393	3.58834e+06	97	3.7807e+06	64	22.9289	22.6459	22.8224	23.4421	24.0622	23.7228
Q99873	Protein arginine N-methyltransferase 1	PRMT1	42462	10	0	-3.03226	0.0154987	446733	214	1.58176e+06	85	21.5666	21.291	18.5501	24.22	24.2911	21.9934
P17844	Probable ATP-dependent RNA helicase DDX5	DDX5	69148	3	0	-0.93875	0.0156019	178186	267	190801	214	20.5359	20.4775	20.3869	21.0266	21.5325	21.6574
Q9Y333	U6 snRNA-associated Sm-like protein LSm2	LSM2	10835	7	0	-0.924906	0.0160742	1.0178e+07	58	1.04787e+07	28	23.8064	24.0727	23.961	24.8922	25.1638	24.5587
Q08170	Serine/arginine-rich splicing factor 4	SRSF4	56678	2	0	1.51148	0.0165002	106724	290		not quantified	19.6454	17.818	18.464	17.0481	17.329	17.0158
L0R5A1	Alternative protein CSF2RB	CSF2RB	11646	1	0	-0.822377	0.0182043	7.1615e+07	13	6.92718e+07	11	26.4717	26.405	26.7577	27.3663	27.3743	27.361
Q01130	Serine/arginine-rich splicing factor 2	SRSF2	25476	9	0	1.50076	0.0193361	5.11585e+06	83	1.00503e+06	106	23.3955	22.7979	24.3547	21.3893	22.0986	22.5579
Q8IUH3	RNA-binding protein 45	RBM45	53502	6	0	1.45174	0.0194298	844870	171	184042	215	21.9997	22.4647	23.299	20.9496	20.5793	21.8793
P52298	Nuclear cap-binding protein subunit 2	NCBP2	18001	4	0	1.22792	0.0194336	1.90386e+06	122	450654	161	21.7766	22.2715	22.4807	21.173	21.439	20.2331
Q9H6S0	3'-5' RNA helicase YTHDC2	YTHDC2	160248	3	0	-0.87556	0.0194803	12922.3	329	19338.6	294	18.3333	18.6978	18.7307	19.6488	19.2099	19.5298
P78347	General transcription factor II-I	GTF2I	112416	2	0	0.916097	0.0199588	54085.1	309	23201	291	19.7783	20.221	20.2436	18.9548	19.485	19.0548
Q8IWX8	Calcium homeostasis endoplasmic reticulum protein	CHERP	103702	7	0	1.59557	0.0201297	615422	196	104520	245	22.5815	22.5734	21.2569	20.3248	21.3891	19.9113
Q9Y4Y9	U6 snRNA-associated Sm-like protein LSm5	LSM5	9937	2	0	-0.914628	0.0202591	629589	194	640358	134	18.7725	19.3068	19.2808	20.1184	20.2254	19.7602
P35268	60S ribosomal protein L22	RPL22	14787	2	0	1.22233	0.020793	1.20354e+06	144	260498	193	20.7277	21.0658	19.7136	19.0366	19.2888	19.5146
P36954	DNA-directed RNA polymerase II subunit RPB9	POLR2I	14523	1	0	0.835733	0.0212057	301011	242	57578.2	265	18.937	19.3643	19.3893	18.3452	18.5218	18.3163
Q09028	Histone-binding protein RBBP4	RBBP4	47656	4	0	-1.01541	0.0214865	785622	177	885205	111	21.1795	21.5007	21.9083	22.1148	22.8649	22.655
Q13547	Histone deacetylase 1	HDAC1	55103	2	0	-0.922955	0.0221232	477970	211	491621	154	21.0369	21.2144	21.8386	22.3508	22.2339	22.274
Q9UNP9	Peptidyl-prolyl cis-trans isomerase E	PPIE	33431	5	0	1.11317	0.0245183	1.35539e+06	135	360061	173	22.5356	22.7456	21.9842	20.9971	20.9819	21.947
Q9Y5Q8	General transcription factor 3C polypeptide 5	GTF3C5	59571	1	0	-1.17735	0.0247025	21228	326	6774.41	303	17.0583	17.3178	17.8242	18.4895	19.2554	17.9875
O15116	U6 snRNA-associated Sm-like protein LSm1	LSM1	15179	2	0	-1.18453	0.0266661	195909	265	240002	199	18.2876	19.2549	19.0456	20.3129	20.4565	19.3723
Q05519	Serine/arginine-rich splicing factor 11	SRSF11	53542	2	0	1.20606	0.0266758	200973	263	28090.3	288	19.4908	19.5619	19.3526	18.5641	18.8607	17.3623
P30153	Serine/threonine-protein phosphatase 2A 65 kDa regulatory subunit A alpha isoform	PPP2R1A	65309	5	0	1.7947	0.0272449	393555	225	45951.1	271	21.6919	22.3201	20.5489	19.0059	20.9038	19.267
Q8N7H5	RNA polymerase II-associated factor 1 homolog	PAF1	59976	3	0	1.93001	0.0283352	88535.3	299		not quantified	17.5376	19.1218	20.5236	17.0481	17.329	17.0158
Q13247	Serine/arginine-rich splicing factor 6	SRSF6	39587	6	0	0.982164	0.029725	4.45175e+06	87	1.28595e+06	94	24.2656	23.8867	24.6225	22.7766	23.3774	23.6743
Q6P2Q9	Pre-mRNA-processing-splicing factor 8	PRPF8	273600	8	0	1.83182	0.0306164	124108	283	28854.2	287	22.0416	21.647	22.2627	18.99	19.7395	21.7263
Q7RTV0	PHD finger-like domain-containing protein 5A	PHF5A	12405	5	0	0.921309	0.0306603	2.27043e+06	113	636417	135	22.2934	22.2585	21.7631	21.469	21.3905	20.6916
P13674	Prolyl 4-hydroxylase subunit alpha-1	P4HA1	61049	1	0	0.825018	0.031688	36297	317		not quantified	17.8998	17.6306	18.3376	17.0481	17.329	17.0158
Q5T750	Skin-specific protein 32	XP32	26238	1	0	-0.724076	0.0318959	105183	292	95279.2	248	17.9915	18.2544	18.137	19.0029	18.6875	18.8648
Q15637	Splicing factor 1	SF1	68330	10	0	0.971231	0.0330432	3.1955e+06	101	825956	116	24.1354	23.6533	23.0406	22.9257	22.5588	22.431
Q9Y5B9	FACT complex subunit SPT16	SUPT16H	119914	2	0	1.16694	0.0349346	24530.2	324		not quantified	18.7362	17.3434	18.8141	17.0481	17.329	17.0158
Q659A1	Little elongation complex subunit 2	ICE2	110011	2	0	2.0382	0.0405849	63895.7	306		not quantified	17.3495	19.2728	20.8852	17.0481	17.329	17.0158
A0A0J9YVP6	60 kDa poly(U)-binding-splicing factor (Fragment)	PUF60	57399	10	0	1.22869	0.0410003	620818	195	167329	226	22.1011	21.8188	22.3864	21.4019	19.8059	21.4125
Q6P9B9	Integrator complex subunit 5	INTS5	107995	3	0	1.46174	0.0419928	58008.3	308		not quantified	18.3814	19.8937	17.5031	17.0481	17.329	17.0158
O60306	RNA helicase aquarius	AQR	171295	21	0	0.718274	0.0419992	1.34256e+06	137	432746	166	24.615	24.7506	24.1968	23.7262	23.9349	23.7465
Q96I25	Splicing factor 45	RBM17	44962	11	0	1.59204	0.0425161	1.74434e+06	127	342263	177	23.4804	23.4086	22.556	21.9923	22.5393	20.1373
Q9H814	Phosphorylated adapter RNA export protein	PHAX	44403	1	0	0.786146	0.0433875	49590.5	310		not quantified	18.2373	18.0529	17.4611	17.0481	17.329	17.0158
P62312	U6 snRNA-associated Sm-like protein LSm6	LSM6	9128	6	0	-0.677223	0.0446255	1.17626e+07	54	1.00874e+07	29	23.8284	23.5685	23.5734	24.4474	24.4475	24.1072
O95059	Ribonuclease P protein subunit p14	RPP14	13693	1	0	1.09291	0.0449055	170467	270		not quantified	18.4244	18.9359	17.3114	17.0481	17.329	17.0158
Q92769	Histone deacetylase 2	HDAC2	55364	7	0	-0.633398	0.0477929	1.04064e+06	156	883143	113	22.4245	22.4178	22.6568	23.0686	23.2095	23.1213
Q07955	Serine/arginine-rich splicing factor 1	SRSF1	27745	10	0	0.68514	0.0506675	8.7297e+06	62	3.0256e+06	69	24.8636	24.6772	24.9382	23.8088	24.2844	24.3304
Q86TB9	Protein PAT1 homolog 1	PATL1	86850	9	0	-0.73303	0.0510269	726465	185	678224	132	22.7425	22.6304	23.1941	23.3165	23.57	23.8795
O75937	DnaJ homolog subfamily C member 8	DNAJC8	29842	6	0	1.34095	0.0536209	749295	182	173722	220	21.3172	21.4764	20.473	19.259	20.9723	19.0125
A0A248RGE3	40S ribosomal protein S27a (Fragment)		16717	5	0	-0.701794	0.0543772	1.64913e+06	129	1.41252e+06	90	21.9767	21.9985	21.382	22.3556	22.6424	22.4646
P52272	Heterogeneous nuclear ribonucleoprotein M	HNRNPM	77516	13	0	-1.27565	0.0568627	317306	239	433863	164	22.3292	20.8231	22.1964	22.2019	23.218	23.7557
O15226	NF-kappa-B-repressing factor	NKRF	77673	11	0	1.88632	0.0591893	1.86777e+06	124	323191	184	22.6036	23.9763	25.2911	21.41	21.2833	23.5188
O95777	U6 snRNA-associated Sm-like protein LSm8	LSM8	10403	1	0	-0.789138	0.0612754	857776	170	768649	121	20.4003	20.7	19.8337	21.3059	21.3041	20.6914
P38159	RNA-binding motif protein, X chromosome	RBMX	42332	9	0	-0.789887	0.0660402	1.48322e+06	132	1.50177e+06	87	23.639	23.1526	23.5075	23.7525	24.1082	24.8081
Q9HCC0	Methylcrotonoyl-CoA carboxylase beta chain, mitochondrial	MCCC2	61333	14	0	-1.45651	0.0682799	644550	193	809079	118	20.4398	22.8806	22.442	23.7946	23.6753	22.662
Q8N5C6	S1 RNA-binding domain-containing protein 1	SRBD1	111776	52	0	-0.634195	0.0694769	7.97767e+06	64	6.85334e+06	45	26.5885	26.7827	27.077	27.1783	27.6289	27.5435
P63167	Dynein light chain 1, cytoplasmic	DYNLL1	10366	1	0	-0.713659	0.0696963	428734	217	385267	169	18.6768	18.8903	19.1274	19.7235	19.9834	19.1285
P26641	Elongation factor 1-gamma	EEF1G	50119	6	0	1.93924	0.0714458	344999	234	98662.3	247	21.5917	21.2879	21.4258	20.7157	20.6015	17.1706
Q9BXP5	Serrate RNA effector molecule homolog	SRRT	100666	13	0	1.10447	0.0741314	674350	191	148275	232	23.3422	23.1719	21.6789	21.9952	21.8713	21.013
Q07666	KH domain-containing, RNA-binding, signal transduction-associated protein 1	KHDRBS1	48227	4	0	-1.19836	0.0862367	400021	224	503089	152	19.8093	20.4261	21.8351	21.2641	21.7583	22.6431
Q9NX24	H/ACA ribonucleoprotein complex subunit 2	NHP2	17201	2	0	1.97984	0.0883486	695889	189		not quantified	17.3527	18.3725	21.6073	17.0481	17.329	17.0158
Q9NZI8	Insulin-like growth factor 2 mRNA-binding protein 1	IGF2BP1	63481	48	0	1.08883	0.0896626	5.54007e+07	17	1.43921e+07	21	28.959	28.8917	28.0024	28.0649	28.141	26.3807
P0DMV8	Heat shock 70 kDa protein 1A	HSPA1A	70052	41	0	-0.582892	0.0903517	6.1075e+07	15	4.97855e+07	12	28.7703	28.9445	28.9826	29.5512	29.7692	29.1258
Q13813	Spectrin alpha chain, non-erythrocytic 1	SPTAN1	284539	3	0	0.735982	0.0920859	20819.3	327	7475.65	302	20.5584	19.9064	19.314	19.2817	19.2627	19.0264
Q86VM9	Zinc finger CCCH domain-containing protein 18	ZC3H18	106378	5	0	1.43513	0.0997648	440848	215	74888.9	258	22.8347	22.3646	20.4324	21.1126	20.9629	19.2507
Q14498	RNA-binding protein 39	RBM39	59380	1	0	0.72837	0.100725	41618.8	314		not quantified	17.3984	17.5883	18.5913	17.0481	17.329	17.0158
P07437	Tubulin beta chain	TUBB	49671	21	0	-0.850617	0.107937	3.08202e+06	102	2.95149e+06	70	24.0129	24.1448	23.2132	25.0597	25.0618	23.8014
Q16629	Serine/arginine-rich splicing factor 7	SRSF7	27367	6	0	0.766216	0.108051	5.25557e+06	81	1.83808e+06	82	23.6483	23.7662	24.5203	22.7333	23.0336	23.8693
P10155	60 kDa SS-A/Ro ribonucleoprotein	RO60	60671	3	0	0.968514	0.112869	144784	275	36168.9	280	19.6768	20.8224	19.1901	19.3034	19.3396	18.1407
P29558	RNA-binding motif, single-stranded-interacting protein 1	RBMS1	44505	1	0	-0.730545	0.122592	27841.3	322	82599.2	255	18.3974	18.2547	18.473	19.5305	19.5435	18.2427
Q8WUM5	Gem (Nuclear organelle) associated protein 4	GEMIN4	120041	3	0	0.835268	0.122618	101127	294	24216.3	290	20.6913	20.4565	20.0224	20.5365	18.941	19.1869
Q06830	Peroxiredoxin-1	PRDX1	22110	3	0	-0.955816	0.127065	472308	212	247171	197	21.0072	20.923	19.0152	21.2856	21.259	21.2683
P04406	Glyceraldehyde-3-phosphate dehydrogenase	GAPDH	36053	4	0	1.22541	0.132281	385441	226	170206	225	21.2995	20.9949	21.1471	18.3446	21.4232	19.9975
Q6PD62	RNA polymerase-associated protein CTR9 homolog	CTR9	133502	2	0	0.85603	0.132678	83030.3	302	30088.4	286	19.731	20.5164	20.4946	19.0614	18.7117	20.4008
P31943	Heterogeneous nuclear ribonucleoprotein H	HNRNPH1	49229	9	0	0.768051	0.136842	810910	174	256734	195	22.8016	21.6458	21.691	21.3033	20.6896	21.8414
Q15459	Splicing factor 3A subunit 1	SF3A1	88886	14	0	1.07526	0.139825	1.22084e+06	143	339383	179	23.8777	23.7501	22.8917	23.0908	23.2194	20.9836
Q86U42	Polyadenylate-binding protein 2	PABPN1	32749	6	0	0.779559	0.140283	3.97386e+06	92	1.49273e+06	89	23.5276	23.5461	24.0074	22.9916	22.0155	23.7352
Q13148	TAR DNA-binding protein 43	TARDBP	44740	1	0	-0.730332	0.1445	225639	257	135444	236	19.4222	18.9357	20.5353	20.1825	20.3847	20.5169
P07195	L-lactate dehydrogenase B chain	LDHB	36638	3	0	0.798213	0.156047	726380	186	235785	202	22.046	21.6364	21.3156	20.954	21.7469	19.9025
Q13595	Transformer-2 protein homolog alpha	TRA2A	32689	2	0	-0.554354	0.156197	233733	255	183841	216	20.1285	19.1852	19.5611	20.0043	20.044	20.4895
P19338	Nucleolin	NCL	76614	67	0	-0.541785	0.165539	2.19795e+08	2	1.7638e+08	6	30.6876	30.9027	31.6409	31.4514	31.5272	31.8779
Q15393	Splicing factor 3B subunit 3	SF3B3	135577	36	0	0.617966	0.169177	4.71316e+06	84	1.63574e+06	84	26.0012	26.1987	25.4329	25.665	25.5394	24.5745
P52292	Importin subunit alpha-1	KPNA2	57862	4	0	0.709264	0.17189	333614	236	135813	235	20.6852	20.8307	21.0614	19.5616	19.7308	21.1571
P68371	Tubulin beta-4B chain	TUBB4B	49831	1	0	-0.586772	0.173958	105957	291	127805	237	19.3936	19.6215	19.6021	20.4645	20.5459	19.3671
P49458	Signal recognition particle 9 kDa protein	SRP9	10112	6	0	-0.516148	0.180463	3.43611e+06	99	2.78262e+06	72	21.9553	22.4104	22.7556	22.5494	22.854	23.2663
Q16576	Histone-binding protein RBBP7	RBBP7	47820	7	0	-0.573556	0.184476	872490	168	715512	128	21.4164	21.5727	22.2702	22.8662	22.2361	21.8777
O43143	Pre-mRNA-splicing factor ATP-dependent RNA helicase DHX15	DHX15	90933	53	0	-0.853942	0.187829	6.79282e+06	71	9.27315e+06	34	26.0538	25.8295	26.3565	26.2056	26.2981	28.2978
P34932	Heat shock 70 kDa protein 4	HSPA4	94331	3	0	-0.830456	0.188947	73861.9	305	64307.1	262	20.1307	20.2217	18.6014	21.0925	20.6964	19.6564
P42285	Exosome RNA helicase MTR4	MTREX	117805	70	0	0.458612	0.190076	1.77766e+07	33	6.93793e+06	44	28.0598	28.0556	27.4145	27.2428	27.2855	27.6257
Q16531	DNA damage-binding protein 1	DDB1	126968	5	0	-0.878636	0.191348	142543	276	115254	241	21.2501	21.144	19.1413	21.1219	21.9032	21.1461
Q9HCS7	Pre-mRNA-splicing factor SYF1	XAB2	100010	10	0	0.540998	0.204457	727839	184	260342	194	23.3403	23.2663	22.5099	22.8593	22.6852	21.9489
Q92841	Probable ATP-dependent RNA helicase DDX17	DDX17	80272	7	0	-0.477221	0.205	363557	228	276043	189	21.9165	21.7898	21.1786	21.8887	21.9319	22.4962
P08670	Vimentin	VIM	53652	8	0	1.40034	0.21029	679170	190	70786	260	23.5312	21.1094	19.2595	19.5206	20.7372	19.4413
P68104	Elongation factor 1-alpha 1	EEF1A1	50141	5	0	-0.534071	0.21052	1.31638e+06	138	955736	109	23.1899	22.9125	22.0447	23.1651	23.5849	22.9993
P11142	Heat shock cognate 71 kDa protein	HSPA8	70898	22	0	-0.619112	0.217147	3.03265e+06	104	2.60751e+06	77	24.7122	24.7248	24.2729	25.5396	25.7874	24.2402
Q96PK6	RNA-binding protein 14	RBM14	69492	5	0	0.464255	0.220235	408551	219	47213.1	269	20.9718	21.2509	21.3958	21.2731	20.6336	20.319
P60842	Eukaryotic initiation factor 4A-I	EIF4A1	46154	3	0	-1.07071	0.239296	271818	245	229803	204	21.0055	20.7994	18.1338	21.4431	21.6563	20.0514
Q9H2U1	ATP-dependent DNA/RNA helicase DHX36	DHX36	114760	49	0	-0.392818	0.243369	1.36747e+07	41	9.71083e+06	31	27.1334	27.1668	27.8068	27.7583	27.8742	27.653
P26368	Splicing factor U2AF 65 kDa subunit	U2AF2	53501	10	0	0.799544	0.247482	1.41429e+06	133	448980	162	22.8138	22.7831	21.5981	22.1086	22.3953	20.2926
Q12874	Splicing factor 3A subunit 3	SF3A3	58849	12	0	0.728518	0.248218	1.41149e+06	134	474044	156	23.0696	23.5348	22.3706	22.9885	22.7296	21.0713
P63261	Actin, cytoplasmic 2	ACTG1	41793	2	0	0.918384	0.250734	234067	254	46740.6	270	21.4236	19.0974	18.5467	18.7881	19.176	18.3484
Q6P2E9	Enhancer of mRNA-decapping protein 4	EDC4	151661	12	0	-1.5869	0.250814	208250	260	264316	192	21.7893	22.3174	18.2834	23.5984	23.2773	20.275
P61978	Heterogeneous nuclear ribonucleoprotein K	HNRNPK	50976	8	0	0.376466	0.254203	1.18316e+06	147	513882	149	22.6932	22.5455	22.9771	22.0604	22.362	22.664
P62258	14-3-3 protein epsilon	YWHAE	29174	6	0	-0.912327	0.269737	1.16321e+06	148	1.17067e+06	99	22.6144	22.3812	20.7897	23.4987	23.7002	21.3232
O43719	HIV Tat-specific factor 1	HTATSF1	85853	2	0	0.480086	0.276681	102959	293	40945.5	273	20.4675	19.9086	20.4524	20.3607	19.9491	19.0784
Q15029	116 kDa U5 small nuclear ribonucleoprotein component	EFTUD2	109436	16	0	0.390001	0.277782	801593	175	350079	175	22.9395	23.1694	23.5797	22.6959	22.5739	23.2487
Q15269	Periodic tryptophan protein 2 homolog	PWP2	102452	2	0	0.804493	0.283687	30069.7	319		not quantified	18.2069	16.3466	19.2529	17.0481	17.329	17.0158
P15311	Ezrin	EZR	69413	2	0	-0.411545	0.303898	45728	311	9094.17	301	18.9595	18.5584	17.7694	18.7142	18.8508	18.957
Q9Y580	RNA-binding protein 7	RBM7	30504	1	0	-0.427921	0.306231	514850	209	382404	170	20.8171	20.782	20.1619	20.3786	21.4298	21.2363
Q13263	Transcription intermediary factor 1-beta	TRIM28	88550	3	0	0.380411	0.324928	138522	277	39437.4	275	19.5444	20.352	20.3657	20.0575	19.684	19.3793
P08238	Heat shock protein HSP 90-beta	HSP90AB1	83264	16	0	-0.642864	0.326098	1.26176e+06	141	976597	108	23.8212	23.524	22.1112	24.0723	24.5072	22.8055
O75494	Serine/arginine-rich splicing factor 10	SRSF10	31301	6	0	-0.365362	0.32626	4.57491e+06	85	3.43072e+06	68	23.5049	23.5988	23.9722	23.574	24.0734	24.5246
P84103	Serine/arginine-rich splicing factor 3	SRSF3	19330	4	0	0.384735	0.349085	1.20064e+07	51	5.14631e+06	54	24.3225	24.1347	25.1107	23.6982	24.2235	24.4921
P98175	RNA-binding protein 10	RBM10	103533	4	0	0.41821	0.366475	91570.2	298	9421.78	300	20.5996	19.327	19.1551	19.1682	19.4525	19.2063
P55769	NHP2-like protein 1	SNU13	14174	4	0	0.730642	0.373277	1.19207e+06	146	361014	172	19.9984	20.3285	22.6185	19.5912	19.9358	21.2265
Q9ULR0	Pre-mRNA-splicing factor ISY1 homolog	ISY1	32992	7	0	0.751736	0.376959	780853	178	255003	196	22.0587	22.1132	20.3489	21.5441	21.6033	19.1182
P12277	Creatine kinase B-type	CKB	42644	2	0	-0.437613	0.385949	166572	273	72487.2	259	20.2066	19.7633	18.6699	19.6249	20.5055	19.8223
Q9Y265	RuvB-like 1	RUVBL1	50228	9	0	-0.31967	0.395761	1.13739e+06	149	768426	122	22.2146	22.2524	23.1476	22.6417	22.9633	22.9686
O00425	Insulin-like growth factor 2 mRNA-binding protein 3	IGF2BP3	63705	18	0	0.741408	0.408062	3.06941e+06	103	1.16017e+06	101	24.7857	24.8456	23.4999	24.6264	24.5888	21.6916
P17028	Zinc finger protein 24	ZNF24	42155	1	0	-0.258412	0.408678	83166.8	301	88039.7	251	19.5253	19.6406	19.3628	19.4303	19.8636	20.0102
P11021	Endoplasmic reticulum chaperone BiP	HSPA5	72333	14	0	-0.414628	0.412087	999698	158	748241	125	23.152	23.1883	22.663	23.8628	23.9757	22.4087
P31689	DnaJ homolog subfamily A member 1	DNAJA1	44868	2	0	-0.278629	0.433929	100424	295	39440.8	274	18.707	19.5103	18.8152	19.0458	19.5326	19.29
P99999	Cytochrome c	CYCS	11749	1	0	-0.198948	0.478971	310778	240	62119.3	263	19.0992	19.1503	19.062	19.1204	19.4133	19.3746
Q9UMS4	Pre-mRNA-processing factor 19	PRPF19	55181	11	0	0.257199	0.482153	2.84276e+06	107	1.2543e+06	97	23.9816	23.8058	23.3462	23.6229	23.7688	22.9702
P38919	Eukaryotic initiation factor 4A-III	EIF4A3	46871	7	0	0.304288	0.482779	752159	181	339888	178	22.518	21.8919	21.5701	21.1603	21.632	22.2749
P10809	60 kDa heat shock protein, mitochondrial	HSPD1	61055	2	0	-0.440626	0.493468	97213.9	296	123375	238	20.1966	19.885	20.3286	21.2797	21.3221	19.1303
Q01844	RNA-binding protein EWS	EWSR1	68478	2	0	-0.224785	0.496306	172560	269	35639.6	281	19.514	19.7103	20.1256	20.0049	20.2829	19.7364
O75934	Pre-mRNA-splicing factor SPF27	BCAS2	26131	3	0	0.332374	0.499549	1.13233e+06	150	518326	148	21.6668	21.935	21.7192	21.7789	22.1099	20.4351
O60341	Lysine-specific histone demethylase 1A	KDM1A	92903	12	0	0.227266	0.511449	470948	213	218604	209	22.1459	21.882	22.5509	21.838	22.3433	21.7156
P84090	Enhancer of rudimentary homolog	ERH	12259	5	0	-0.615358	0.526004	1.0118e+07	59	9.70289e+06	32	22.2409	22.6421	24.9959	23.0397	23.1694	25.5158
J3KPD3	RNA binding motif protein 7, isoform CRA_c	RBM7	30591	10	0	-0.218478	0.526183	9.88831e+06	60	6.39987e+06	48	24.8676	25.1697	24.5743	24.7598	25.0283	25.479
P52597	Heterogeneous nuclear ribonucleoprotein F	HNRNPF	45672	4	0	0.245186	0.576647	358861	230	171500	223	20.5893	20.3121	21.4791	20.2919	20.2761	21.0769
P68400	Casein kinase II subunit alpha	CSNK2A1	45144	1	0	-0.190934	0.580954	128227	281	22677.1	292	18.6652	19.4875	19.2212	19.2027	19.5802	19.1637
P37108	Signal recognition particle 14 kDa protein	SRP14	14570	8	0	-0.196075	0.602911	1.29478e+07	48	8.33392e+06	38	23.9256	24.1096	24.8068	24.1308	24.4683	24.8311
P35637	RNA-binding protein FUS	FUS	53426	4	0	-0.162316	0.614369	1.58836e+06	130	1.0129e+06	105	22.5403	22.347	22.7611	22.5604	22.4804	23.0945
Q9Y2W1	Thyroid hormone receptor-associated protein 3	THRAP3	108666	5	0	-0.746316	0.621189	249652	253	174976	217	19.4049	18.2207	23.2651	20.0539	19.8051	23.2706
Q99459	Cell division cycle 5-like protein	CDC5L	92251	10	0	0.203637	0.624919	658890	192	295773	187	22.8899	23.0079	22.08	22.4955	22.9218	21.9497
Q9BZJ0	Crooked neck-like protein 1	CRNKL1	100452	11	0	0.209456	0.627423	832072	172	365745	171	23.4539	23.6641	22.568	23.1319	23.4175	22.5083
P57052	Splicing regulator RBM11	RBM11	32179	3	0	0.20401	0.632229	822850	173	349633	176	21.4475	21.5094	20.2257	20.8168	20.9651	20.7887
Q14011	Cold-inducible RNA-binding protein	CIRBP	18648	4	0	-0.138807	0.636012	4.45415e+06	86	2.63175e+06	76	23.7398	23.6648	23.5015	23.8927	23.9247	23.5051
P61964	WD repeat-containing protein 5	WDR5	36588	3	0	0.283106	0.63875	339432	235	174192	219	20.0179	20.4404	21.5549	19.7164	20.0548	21.3927
P09874	Poly [ADP-ribose] polymerase 1	PARP1	113084	10	0	0.399675	0.655883	544009	203	338776	180	22.3448	22.0399	23.836	20.8916	22.0343	24.0956
A0A087WWU8	Tropomyosin alpha-3 chain	TPM3	26421	10	0	-0.440376	0.68529	963513	161	234283	203	23.2222	20.9029	18.652	21.7215	21.4832	20.8936
Q01081	Splicing factor U2AF 35 kDa subunit	U2AF1	27872	3	0	0.223213	0.685727	575255	200	55467.5	266	21.028	20.5724	19.7084	19.642	19.8349	21.1623
Q9UBB9	Tuftelin-interacting protein 11	TFIP11	96820	6	0	0.162058	0.707057	301636	241	161428	227	22.1231	21.9185	21.8194	20.9675	22.0415	22.3658
Q9Y5S9	RNA-binding protein 8A	RBM8A	19889	2	0	-0.220692	0.766302	404258	221	403736	167	19.0614	19.6066	20.5945	18.468	20.5134	20.9432
P62995	Transformer-2 protein homolog beta	TRA2B	33666	9	0	0.123097	0.776159	2.08032e+06	117	1.12354e+06	104	22.6518	21.9446	22.6172	21.6077	22.3507	22.8859
O15042	U2 snRNP-associated SURP motif-containing protein	U2SURP	118292	13	0	0.136809	0.779078	1.34775e+06	136	629054	137	24.1073	23.9772	22.977	23.878	23.9827	22.7905
P20472	Parvalbumin alpha	PVALB	12059	1	0	0.179157	0.802864	299887	243	521463	146	20.675	20.6179	20.5989	22.087	20.0485	19.2187
Q15370	Elongin-B	ELOB	13133	1	0	-0.114562	0.817413	406726	220	223385	206	18.812	19.7419	20.5748	19.6247	20.1566	19.6911
P09012	U1 small nuclear ribonucleoprotein A	SNRPA	31280	19	0	0.0871356	0.819656	2.9717e+07	27	1.54716e+07	20	25.893	26.2379	26.9519	26.0539	26.179	26.5884
Q9UI36	Dachshund homolog 1	DACH1	78562	8	0	0.113405	0.819986	1.24886e+06	142	629736	136	21.683	22.683	23.288	21.9677	22.4509	22.8952
P55060	Exportin-2	CSE1L	110417	2	0	-0.0845932	0.821931	38161	316	14520.8	297	19.0758	18.9478	18.5198	18.343	19.2592	19.195
P06733	Alpha-enolase	ENO1	47169	9	0	-0.258047	0.852918	591521	198	238770	200	22.727	21.8297	17.9356	21.6592	22.3686	19.2387
O95400	CD2 antigen cytoplasmic tail-binding protein 2	CD2BP2	37646	1	0	-0.0655197	0.857239	221466	258	83697.9	254	19.8638	18.7764	19.3962	19.3851	19.3411	19.5068
P07900	Heat shock protein HSP 90-alpha	HSP90AA1	84660	7	0	-0.108447	0.862558	319425	238	154823	230	21.8994	21.5582	19.7883	20.8937	21.8213	20.8563
P09429	High mobility group protein B1	HMGB1	24894	2	0	-0.107261	0.865305	1.01459e+06	157	681875	131	20.8021	20.7499	21.7554	20.1637	21.0407	22.4247
P23246	Splicing factor, proline- and glutamine-rich	SFPQ	76149	7	0	0.134156	0.883681	402668	222	264877	191	21.4255	20.2262	22.5937	19.7657	21.2209	22.8563
Q15233	Non-POU domain-containing octamer-binding protein	NONO	54232	6	0	0.106842	0.884308	722044	187	509513	151	22.1522	21.1641	22.5213	21.5325	20.6718	23.3128
P62937	Peptidyl-prolyl cis-trans isomerase A	PPIA	18012	8	0	-0.0685615	0.893101	2.04624e+06	119	1.16359e+06	100	22.8928	22.827	21.8487	21.9522	23.4457	22.3763
Q00577	Transcriptional activator protein Pur-alpha	PURA	34911	1	0	-0.0337065	0.911919	114313	289	17067.4	295	18.2414	18.7456	18.3771	18.3847	18.3569	18.7237
Q13838	Spliceosome RNA helicase DDX39B	DDX39B	48991	10	0	-0.0494025	0.912968	1.04958e+06	155	519528	147	23.1571	21.8459	21.7154	22.1507	22.2639	22.452
P62826	GTP-binding nuclear protein Ran	RAN	24423	3	0	-0.0902663	0.916222	516391	208	245982	198	21.2848	20.0367	18.4249	19.4442	21.2806	19.2925
Q96CB8	Integrator complex subunit 12	INTS12	48808	2	0	0.0409311	0.933051	207574	261	67783.1	261	19.8434	20.9721	19.1941	19.8644	19.9358	20.0866
Q9Y230	RuvB-like 2	RUVBL2	51157	12	0	-0.0263444	0.948346	888579	166	523864	145	22.1411	22.2279	23.0194	22.1062	22.3294	23.0318
Q8IYB7	DIS3-like exonuclease 2	DIS3L2	99279	70	0	0.0228323	0.962638	3.00671e+07	26	1.43294e+07	22	28.84	28.7391	27.4281	28.5583	28.5879	27.7925
Q13242	Serine/arginine-rich splicing factor 9	SRSF9	25542	3	0	-0.0264156	0.963436	271471	246	156303	229	18.8524	20.0144	20.5598	20.1726	19.0006	20.3327
P13639	Elongation factor 2	EEF2	95338	6	0	-0.0491221	0.966982	252897	250	116507	239	22.3493	21.427	18.6399	21.0923	22.4161	19.0552
P06748	Nucleophosmin	NPM1	32575	4	0	0.0149618	0.987454	796295	176	667614	133	21.3567	20.5717	22.3519	19.4824	21.6495	23.1035
Q6NZY4	Zinc finger CCHC domain-containing protein 8	ZCCHC8	78577	32	0	0.00237988	0.994275	1.07065e+07	57	6.19295e+06	49	26.2499	26.4536	26.5805	26.1427	26.2402	26.894
O75607	Nucleoplasmin-3	NPM3	19344	1	0	-1.82754	1	87843.2	300	44143.5	272	17.0378	16.8347	17.8813	19.1591	19.5558	18.5216

## Sheet: H2A_4m Vs H2A_4m+aU7SL
accession	protein name	gene name	mol. weight	quantified peptides	H2A_4mt Vs H2A_4mt+aU7/SL			niBAQ H2A_4mt	Rank H2A_4mt	niBAQ H2A_4mt+aU7/SL	Rank H2A_4mt+aU7/SL	abundance H2A_4mt-R1	abundance H2A_4mt-R2	abundance H2A_4mt-R3	abundance H2A_4mt+aU7/SL-R1	abundance H2A_4mt+aU7/SL-R2	abundance H2A_4mt+aU7/SL-R3
					Significant	log2(Fold Change)	p-value
Q8IV48	3'-5' exoribonuclease 1	ERI1	40064	12	1	7.80385	4.98637e-09	5.81479e+06	81		not quantified	24.8922	24.9864	25.3739	17.4361	17.2906	17.1143
Q9UKL3	CASP8-associated protein 2	CASP8AP2	222658	23	1	1.29775	0.000337858	5.0915e+06	87	1.93454e+06	124	27.3777	27.586	27.8102	26.2665	26.1566	26.4576
Q969L4	U7 snRNA-associated Sm-like protein LSm10	LSM10	14080	8	1	1.53158	0.000381011	3.17427e+07	28	1.01516e+07	47	26.6557	26.8117	26.2979	25.2924	25.1431	24.7351
P83369	U7 snRNA-associated Sm-like protein LSm11	LSM11	39500	9	1	1.49982	0.000121443	1.05978e+07	52	3.48353e+06	89	25.9042	26.2262	26.3658	24.743	24.6282	24.6256
Q14493	Histone RNA hairpin-binding protein	SLBP	31286	43	1	3.27767	2.42807e-05	1.50614e+08	6	1.43556e+07	37	28.7869	29.0081	29.7871	25.5641	25.9904	26.1946
P14678	Small nuclear ribonucleoprotein-associated proteins B and B'	SNRPB	24610	14	1	1.73295	0.000937773	1.30713e+07	46	3.62626e+06	85	26.1216	26.424	25.6048	24.6146	24.5071	23.8298
P62318	Small nuclear ribonucleoprotein Sm D3	SNRPD3	13916	11	1	1.79487	4.93458e-05	7.73955e+07	15	2.08201e+07	29	27.6496	27.893	27.6862	26.1918	25.9289	25.7235
P62304	Small nuclear ribonucleoprotein E	SNRPE	10804	6	1	1.57091	0.000773613	3.43922e+07	25	1.07896e+07	44	25.2861	25.7233	25.1411	24.255	23.667	23.5157
P62306	Small nuclear ribonucleoprotein F	SNRPF	9725	5	1	1.25234	0.00136017	1.1042e+07	49	4.33765e+06	78	23.7572	24.162	24.331	23.0577	22.9166	22.5189
Q92989	Polyribonucleotide 5'-hydroxyl-kinase Clp1	CLP1	47646	2	0	-0.142633	0.42923	332567	274	342786	259	21.2014	21.1542	21.1518	21.2535	21.1797	21.5021
Q10570	Cleavage and polyadenylation specificity factor subunit 1	CPSF1	160884	115	0	-0.295927	0.181783	1.48402e+08	7	1.71795e+08	6	31.7567	31.8048	32.0547	31.9428	32.1448	32.4164
O95639	Cleavage and polyadenylation specificity factor subunit 4	CPSF4	30255	2	0	-0.239121	0.478343	6.82844e+06	71	7.89052e+06	57	25.03	25.2674	25.6422	25.0763	25.4378	26.1429
B7Z7B0	Cleavage and polyadenylation specificity factor subunit 4	CPSF4	21957	29	0	-0.0925439	0.609341	9.93608e+07	14	9.8457e+07	11	28.6621	28.7321	28.4902	28.6569	28.6256	28.8795
C9JEV9	Cleavage and polyadenylation specificity factor subunit 4	CPSF4	23653	7	0	0.0184444	0.932385	8.28681e+06	62	7.71872e+06	58	25.1481	25.2572	25.0589	25.0351	24.8924	25.4813
Q16630	Cleavage and polyadenylation specificity factor subunit 6	CPSF6	59210	8	0	-0.177576	0.488254	960662	191	998748	178	22.9344	22.8995	22.354	22.8886	23.1829	22.6491
Q8N684	Cleavage and polyadenylation specificity factor subunit 7	CPSF7	52050	10	0	0.505986	0.0960176	2.80673e+06	108	1.88608e+06	127	24.2054	24.3634	24.5589	24.065	23.3665	24.1781
Q05048	Cleavage stimulation factor subunit 1	CSTF1	48358	52	0	-0.106667	0.606768	2.24745e+08	2	2.28088e+08	3	30.3933	30.5016	30.6273	30.5548	30.3907	30.8967
P33240	Cleavage stimulation factor subunit 2	CSTF2	60959	41	0	-0.291229	0.288011	1.63883e+08	5	1.91614e+08	5	30.0087	30.4107	30.4795	30.2872	30.4812	31.0042
Q9H0L4	Cleavage stimulation factor subunit 2 tau variant	CSTF2T	64437	22	0	0.0313065	0.919578	2.15359e+07	33	2.01794e+07	30	27.2757	27.4749	27.9714	27.263	27.3058	28.0593
Q12996	Cleavage stimulation factor subunit 3	CSTF3	82922	84	0	-0.0242995	0.912718	1.19295e+08	10	1.15227e+08	9	30.4202	30.5947	30.5535	30.4024	30.3214	30.9174
Q6UN15	Pre-mRNA 3'-end-processing factor FIP1	FIP1L1	66526	31	0	-0.127363	0.519047	4.78519e+07	21	4.88683e+07	18	28.3455	28.6959	28.5316	28.6052	28.5072	28.8427
O43809	Cleavage and polyadenylation specificity factor subunit 5	NUDT21	26227	13	0	0.0715502	0.683826	6.64772e+06	73	5.9117e+06	66	25.1544	25.3048	25.1467	25.0027	25.1113	25.2772
P62136	Serine/threonine-protein phosphatase PP1-alpha catalytic subunit	PPP1CA	37512	16	0	-0.414065	0.0577672	4.39891e+06	91	5.45358e+06	70	24.7804	24.8247	24.6594	25.3606	25.1911	24.955
P62140	Serine/threonine-protein phosphatase PP1-beta catalytic subunit	PPP1CB	37187	3	0	-0.442542	0.0648761	958275	192	1.20978e+06	159	22.2672	22.413	22.7701	23.0131	22.7686	22.9964
P36873	Serine/threonine-protein phosphatase PP1-gamma catalytic subunit	PPP1CC	36984	2	0	-0.872653	0.0402409	880290	197	1.56539e+06	142	22.4338	22.3059	22.0646	23.7646	23.2073	22.4504
Q96QC0	Serine/threonine-protein phosphatase 1 regulatory subunit 10	PPP1R10	99058	8	0	-0.687729	0.0151291	400601	259	603199	212	22.7125	22.8457	23.1705	23.7555	23.7032	23.3331
Q9NP77	RNA polymerase II subunit A C-terminal domain phosphatase SSU72	SSU72	22574	17	0	-0.457635	0.0332763	3.3906e+07	26	4.28526e+07	19	26.9663	26.8664	26.6536	27.3755	27.23	27.2537
Q9C0J8	pre-mRNA 3' end processing protein WDR33	WDR33	145891	103	0	-0.206579	0.249064	6.93371e+07	18	7.49122e+07	14	30.2701	30.3485	30.3544	30.3922	30.547	30.6536
Q6UXN9	WD repeat-containing protein 82	WDR82	35079	13	0	-0.546914	0.0137092	7.7098e+06	65	1.05063e+07	45	25.4872	25.5768	25.6501	26.2086	26.1631	25.9832
Q9P2I0	Cleavage and polyadenylation specificity factor subunit 2	CPSF2	88487	85	0	-0.241333	0.253491	1.36412e+08	8	1.52222e+08	8	30.8227	30.996	30.9336	30.9743	31.055	31.4471
Q9UKF6	Cleavage and polyadenylation specificity factor subunit 3	CPSF3	77486	91	0	-0.275576	0.19558	1.73622e+08	3	1.97477e+08	4	30.8567	31.1379	30.9692	31.1265	31.146	31.518
Q92797	Symplekin	SYMPK	141148	97	0	-0.0908915	0.705916	6.15122e+07	20	6.28721e+07	16	30.3746	30.4348	30.4952	30.1414	30.5271	30.9087
O75534	Cold shock domain-containing protein E1	CSDE1	88885	12	1	6.57697	8.98659e-07	1.54109e+06	156	2915.8	459	24.5132	24.5572	24.8829	18.736	18.2183	17.2681
Q9Y2L1	Exosome complex exonuclease RRP44	DIS3	109003	22	1	5.53946	7.62053e-06	2.79322e+06	109	63161	398	25.6335	25.5413	25.5847	21.1159	19.4522	19.573
Q15631	Translin	TSN	26183	2	1	4.04121	9.79482e-06	629770	229	27892	437	21.5394	21.5024	21.2387	16.8613	18.1122	17.1834
Q01780	Exosome component 10	EXOSC10	100831	9	1	3.94262	1.02812e-05	267990	294	11017.5	453	22.3154	22.6285	22.2287	19.0155	17.7847	18.5445
Q6NSI4	RPA-related protein RADX	RADX	97554	5	1	3.76	1.02576e-06	356993	267	8013.62	455	22.2039	22.8382	22.2646	18.7554	18.6096	18.6619
Q8WW12	PEST proteolytic signal-containing nuclear protein	PCNP	18925	3	1	3.75147	1.24302e-07	1.71368e+06	149	39355.9	423	22.3159	22.4839	22.4021	18.7295	18.5846	18.6334
Q9BWU0	Kanadaptin	SLC4A1AP	88814	3	1	3.69803	6.72605e-07	124925	352		not quantified	21.0522	21.1897	20.6932	17.4361	17.2906	17.1143
J3KPD3	RNA binding motif protein 7, isoform CRA_c	RBM7	30591	1	1	3.50081	1.10888e-06	2.14626e+06	131	177010	321	23.3375	23.2634	22.9745	19.4213	19.924	19.7276
O43818	U3 small nucleolar RNA-interacting protein 2	RRP9	51841	2	1	3.49939	0.000222489	228803	305		not quantified	21.001	19.679	21.6592	17.4361	17.2906	17.1143
Q92945	Far upstream element-binding protein 2	KHSRP	73115	59	1	3.41335	5.27711e-06	6.64742e+07	19	5.97729e+06	65	29.517	29.6528	29.9641	26.1014	26.028	26.7645
Q9Y3F4	Serine-threonine kinase receptor-associated protein	STRAP	38438	16	1	3.33998	5.96838e-07	6.86094e+06	70	633631	209	25.4768	25.6629	25.8558	22.2053	22.3506	22.4197
P42704	Leucine-rich PPR motif-containing protein, mitochondrial	LRPPRC	157905	23	1	3.16513	5.59111e-06	860008	200	89513.3	376	24.9032	24.418	24.9593	21.261	21.701	21.8231
Q15024	Exosome complex component RRP42	EXOSC7	31821	4	1	3.12499	0.00130663	1.02569e+06	183	134099	347	22.516	22.8007	22.6617	19.955	18.1239	20.5245
P22087	rRNA 2'-O-methyltransferase fibrillarin	FBL	33784	6	1	3.09127	7.82243e-06	861594	199	63115.7	399	22.6094	22.948	22.1388	19.6615	19.422	19.3389
Q9H875	PRKR-interacting protein 1	PRKRIP1	20997	2	1	3.03669	2.18055e-05	345447	268		not quantified	19.7289	20.7117	20.5104	17.4361	17.2906	17.1143
Q9NPE3	H/ACA ribonucleoprotein complex subunit 3	NOP10	7706	3	1	2.91445	1.97691e-06	929525	195		not quantified	20.0428	20.1259	20.4157	17.4361	17.2906	17.1143
Q6ZN17	Protein lin-28 homolog B	LIN28B	27084	18	1	2.8345	3.4964e-06	3.28203e+07	27	4.26734e+06	79	27.4243	27.5899	27.9505	24.9569	24.7235	24.7808
Q9Y3B2	Exosome complex component CSL4	EXOSC1	21452	5	1	2.83049	7.53326e-05	2.7426e+06	110	360194	254	23.2847	23.2609	22.5123	19.9596	20.7317	19.8751
Q99598	Translin-associated protein X	TSNAX	33112	1	1	2.75747	2.96688e-06	166614	330		not quantified	19.8383	20.0318	20.2433	17.4361	17.2906	17.1143
Q9BQ61	Telomerase RNA component interacting RNase	TRIR	18419	2	1	2.75197	7.88691e-06	723970	216	70314.3	390	21.27	21.535	21.0214	18.8036	18.4576	18.3093
Q5RKV6	Exosome complex component MTR3	EXOSC6	28235	6	1	2.7382	5.39483e-05	3.8875e+06	95	569276	214	23.8583	24.0013	24.3335	20.7411	21.4964	21.7409
Q9Y580	RNA-binding protein 7	RBM7	30504	11	1	2.64798	2.36449e-05	4.72428e+06	90	722922	198	24.3217	24.4267	24.2905	21.6775	21.2612	22.1563
O00567	Nucleolar protein 56	NOP56	66050	8	1	2.63283	8.91859e-06	650053	225	97983	367	22.8735	22.6806	22.9776	20.5228	19.9041	20.2063
Q9GZT3	SRA stem-loop-interacting RNA-binding protein, mitochondrial	SLIRP	12349	1	1	2.59345	2.87784e-06	558865	236	28175.1	436	20.7653	20.8531	21.1422	18.3848	18.355	18.2404
Q96B26	Exosome complex component RRP43	EXOSC8	30040	6	1	2.52964	1.32311e-05	2.12756e+06	132	351125	257	23.1033	23.351	23.4418	20.4465	21.0725	20.7882
P98175	RNA-binding protein 10	RBM10	103533	8	1	2.48429	0.00138218	661645	223	104905	362	23.9209	22.8315	22.4742	20.3505	21.3251	20.0981
Q6NZY4	Zinc finger CCHC domain-containing protein 8	ZCCHC8	78577	25	1	2.45432	0.000191141	5.92034e+06	80	1.06482e+06	175	25.9298	25.8703	26.3976	23.1703	23.3874	24.2771
P09661	U2 small nuclear ribonucleoprotein A'	SNRPA1	28416	18	1	2.44682	6.37835e-06	1.40988e+07	44	2.43445e+06	111	25.8375	26.0447	25.8932	23.402	23.7424	23.2905
O15226	NF-kappa-B-repressing factor	NKRF	77673	15	1	2.40552	0.00165532	3.25174e+06	100	667174	203	25.4913	25.7437	25.4129	22.1494	23.1739	24.1081
Q06265	Exosome complex component RRP45	EXOSC9	48949	10	1	2.34498	7.46904e-05	2.33163e+06	126	432647	238	23.5843	23.8289	23.3697	21.6436	21.3342	20.7702
Q13435	Splicing factor 3B subunit 2	SF3B2	100228	30	1	2.27286	3.63072e-06	9.25333e+06	58	1.77628e+06	131	27.2922	27.4065	27.1583	24.9644	25.0371	25.037
Q9BTF0	THUMP domain-containing protein 2	THUMPD2	56433	21	1	2.23698	5.36918e-06	1.00241e+07	54	1.98629e+06	123	26.6986	26.8056	26.8908	24.5891	24.4073	24.6876
Q13868	Exosome complex component RRP4	EXOSC2	32789	10	1	2.19711	4.71169e-05	3.02637e+06	102	616798	210	24.0376	24.125	23.7495	22.0359	21.9079	21.3771
Q9NQT5	Exosome complex component RRP40	EXOSC3	29572	6	1	2.11846	5.22596e-05	1.88007e+06	140	414652	242	22.9704	23.1646	23.2278	20.6494	20.9826	21.3754
Q9BUJ2	Heterogeneous nuclear ribonucleoprotein U-like protein 1	HNRNPUL1	95739	1	1	2.08952	1.92265e-05	1.82759e+06	143	402452	245	24.8141	24.5559	24.7799	22.3652	22.717	22.799
A0A024R0J9	Heterogeneous nuclear ribonucleoprotein U-like 1, isoform CRA_a	HNRPUL1	84794	54	1	2.02342	2.03507e-05	1.05743e+08	11	2.43254e+07	24	30.4101	30.3828	30.7492	28.3167	28.5837	28.5714
P42285	Exosome RNA helicase MTR4	MTREX	117805	41	1	2.00035	3.42704e-05	7.25798e+06	68	1.71634e+06	135	27.0537	27.0526	27.2392	24.9253	24.9787	25.4403
O43719	HIV Tat-specific factor 1	HTATSF1	85853	7	1	1.9917	7.17157e-06	802031	204	187072	314	23.8258	23.7087	23.7422	21.8301	21.7994	21.6722
Q9NQT4	Exosome complex component RRP46	EXOSC5	25249	5	1	1.99116	2.46329e-05	3.16279e+06	101	744047	196	23.4122	23.6971	23.5298	21.6384	21.3043	21.7231
Q9UI30	Multifunctional methyltransferase subunit TRM112-like protein	TRMT112	14199	6	1	1.98805	0.000123286	7.41518e+06	67	1.7457e+06	134	23.9569	24.4251	24.6697	22.2873	22.159	22.6411
Q9NPD3	Exosome complex component RRP41	EXOSC4	26383	4	1	1.98456	1.84233e-05	4.95684e+06	88	1.16546e+06	163	23.921	24.0642	23.7908	22.0223	22.0692	21.7308
P16989	Y-box-binding protein 3	YBX3	40090	27	1	1.93096	0.000153928	7.5007e+07	16	1.83053e+07	31	28.0575	28.4326	28.7847	26.657	26.627	26.198
Q13310	Polyadenylate-binding protein 4	PABPC4	70783	4	1	1.93017	0.0028735	357362	266	90453	373	22.4172	22.2075	21.4351	19.4054	20.8083	20.0557
Q8NI27	THO complex subunit 2	THOC2	182775	3	1	1.91115	0.00913554	49305.3	422	14145.1	451	20.5037	20.4019	20.2672	19.2305	19.0087	17.2002
A0A024RAV4	Cold shock domain protein A, isoform CRA_b	CSDA	31947	2	1	1.8998	0.000277157	2.60296e+06	116	675038	202	23.106	23.0158	23.2932	21.2332	21.7247	20.7577
Q9Y2X3	Nucleolar protein 58	NOP58	59578	5	1	1.86933	0.000792711	456889	246	86383.6	379	22.0646	22.2633	21.677	20.7707	19.7591	19.867
Q16206	Ecto-NOX disulfide-thiol exchanger 2	ENOX2	70082	1	1	1.8489	0.000204034	48561.7	423		not quantified	18.6499	19.3231	19.4147	17.4361	17.2906	17.1143
P62314	Small nuclear ribonucleoprotein Sm D1	SNRPD1	13282	5	1	1.83912	0.000515942	4.38718e+07	22	1.1523e+07	42	26.1657	26.2538	25.735	24.7216	24.1594	23.7562
Q96AE4	Far upstream element-binding protein 1	FUBP1	67560	28	1	1.80962	0.000278852	6.75342e+06	72	1.86912e+06	128	26.1767	26.2666	26.2378	24.1185	24.1778	24.9559
P08579	U2 small nuclear ribonucleoprotein B''	SNRPB2	25486	12	1	1.77118	3.68231e-05	1.77666e+07	39	4.86305e+06	73	25.8438	25.9624	25.9313	24.3809	24.0879	23.9552
P08621	U1 small nuclear ribonucleoprotein 70 kDa	SNRNP70	51557	7	1	1.75906	0.000195769	2.70782e+06	113	751665	195	23.8562	24.2113	23.8694	22.4175	21.8097	22.4325
P16383	Intron Large complex component GCFC2	GCFC2	89385	2	1	1.73322	0.00221931	79626.3	391	13540.4	452	20.4414	20.765	19.3846	18.5348	18.4066	18.45
Q99873	Protein arginine N-methyltransferase 1	PRMT1	42462	3	1	1.73284	8.48546e-05	302102	282	84409.5	381	21.1196	20.9661	20.7579	19.135	19.0201	19.49
P62316	Small nuclear ribonucleoprotein Sm D2	SNRPD2	13527	7	1	1.65653	0.00214184	8.85813e+06	59	2.66688e+06	107	24.4257	24.761	24.0565	23.3941	22.6259	22.2536
Q9H0D6	5'-3' exoribonuclease 2	XRN2	108582	12	1	1.57312	0.00937956	665196	222	231866	294	23.4637	23.5333	23.7192	22.3175	20.985	22.6943
O75533	Splicing factor 3B subunit 1	SF3B1	145830	35	1	1.53683	9.3869e-05	3.54754e+06	98	1.1232e+06	167	26.4674	26.3625	26.058	24.7628	24.8531	24.6615
Q9Y5B6	PAX3- and PAX7-binding protein 1	PAXBP1	104804	9	1	1.52555	0.0077194	283705	287	94678.9	370	21.7131	21.7205	22.6962	19.9372	20.4538	21.1621
Q96I24	Far upstream element-binding protein 3	FUBP3	61640	7	1	1.5061	0.000312478	1.01454e+06	184	335548	260	23.4166	23.54	23.7552	22.3682	21.7438	22.0816
P11940	Polyadenylate-binding protein 1	PABPC1	70671	14	1	1.49939	7.05724e-05	2.00068e+06	136	655901	205	24.7566	24.7975	24.6101	23.395	23.1413	23.1297
Q7RTV0	PHD finger-like domain-containing protein 5A	PHF5A	12405	6	1	1.46469	0.000347041	4.36247e+06	92	1.49298e+06	145	23.4815	23.5361	23.7719	22.1485	21.81	22.437
Q12874	Splicing factor 3A subunit 3	SF3A3	58849	15	1	1.4399	9.35677e-05	2.48643e+06	118	849473	185	24.3825	24.5927	24.2683	22.949	22.9084	23.0663
P67809	Y-box-binding protein 1	YBX1	35924	15	1	1.3757	0.00288041	7.28755e+07	17	2.61452e+07	23	27.8158	28.2735	28.725	27.0776	27.1204	26.4893
Q96I25	Splicing factor 45	RBM17	44962	15	1	1.34211	0.000365373	2.93005e+06	106	1.06772e+06	174	24.4716	24.7083	24.2632	23.3302	23.1481	22.9385
Q15393	Splicing factor 3B subunit 3	SF3B3	135577	52	1	1.30162	0.000116312	1.02618e+07	53	3.88543e+06	81	27.5721	27.4876	27.6362	26.1476	26.3346	26.3088
Q15428	Splicing factor 3A subunit 2	SF3A2	49256	4	1	1.26676	0.00115259	698949	218	264818	285	21.8994	22.1455	21.4686	20.7562	20.5872	20.3699
Q8IWX8	Calcium homeostasis endoplasmic reticulum protein	CHERP	103702	10	1	1.25927	0.000694069	2.04676e+06	134	785533	191	24.6708	24.6781	24.1981	23.2446	23.4419	23.0827
Q15459	Splicing factor 3A subunit 1	SF3A1	88886	19	1	1.20067	0.000282935	2.47248e+06	120	996034	179	25.2158	25.1911	24.9473	23.8305	23.8784	24.0432
P40227	T-complex protein 1 subunit zeta	CCT6A	58024	3	1	1.18604	0.000655791	676872	221	277714	278	22.3346	22.6644	22.6395	21.5975	21.1849	21.298
O43143	Pre-mRNA-splicing factor ATP-dependent RNA helicase DHX15	DHX15	90933	51	1	1.12161	0.000295782	1.42421e+07	42	6.09798e+06	64	27.5859	27.7533	27.6293	26.5357	26.4337	26.6344
Q9UBB9	Tuftelin-interacting protein 11	TFIP11	96820	14	1	1.1156	0.000436581	1.01165e+06	185	435098	237	24.0138	24.3508	24.3113	23.0834	23.1352	23.1106
P52756	RNA-binding protein 5	RBM5	92154	1	1	1.10839	0.00348021	28897.3	445		not quantified	18.4815	18.7481	17.9365	17.4361	17.2906	17.1143
Q9BZJ0	Crooked neck-like protein 1	CRNKL1	100452	9	1	1.02376	0.00331979	511458	241	234474	292	22.9411	23.0158	23.4472	22.4136	22.0177	21.9015
Q9H2U1	ATP-dependent DNA/RNA helicase DHX36	DHX36	114760	49	1	1.00524	0.00458293	1.00098e+07	55	4.64051e+06	74	27.1782	27.258	27.8163	26.3082	26.2586	26.6699
Q92499	ATP-dependent RNA helicase DDX1	DDX1	82432	15	1	-5.43645	0.000611635	64075.3	407	1.64264e+06	137	20.3399	20.3281	16.9501	24.6691	24.5199	24.7385
Q9BVC5	Ashwin	C2orf49	25858	2	1	-4.32351	4.49844e-08		not quantified	549325	217	17.1763	17.3074	17.1673	21.5866	21.5561	21.4788
Q52LJ0	Protein FAM98B	FAM98B	45547	12	1	-4.24842	3.24757e-07	120975	355	2.13014e+06	117	19.9076	19.8526	20.3907	24.2601	24.1988	24.4372
Q9Y3I0	RNA-splicing ligase RtcB homolog	RTCB	55210	20	1	-4.23938	8.02144e-06	399270	260	6.44647e+06	61	22.1435	22.0684	20.9236	25.9669	25.9532	25.9336
Q9Y224	RNA transcription, translation and transport factor protein	RTRAF	28068	6	1	-4.03855	9.86071e-05	28693.1	446	792198	190	18.3285	17.1239	19.1141	22.3524	22.3795	21.9502
P04075	Fructose-bisphosphate aldolase A	ALDOA	39420	2	1	-3.79535	1.20952e-05	3498.47	466	143313	339	16.1767	16.3343	16.4419	20.6068	20.3306	19.4015
Q9UN81	LINE-1 retrotransposable element ORF1 protein	L1RE1	40056	3	1	-2.99167	0.000175278	152802	335	1.04357e+06	177	19.2999	19.4927	20.7841	22.7054	22.9215	22.9249
Q07666	KH domain-containing, RNA-binding, signal transduction-associated protein 1	KHDRBS1	48227	9	1	-2.23671	3.9618e-05	956527	193	4.19118e+06	80	22.2612	22.6358	22.96	24.8	24.7086	25.0585
O00425	Insulin-like growth factor 2 mRNA-binding protein 3	IGF2BP3	63705	22	1	-2.10818	1.16589e-05	2.25367e+06	128	9.14273e+06	52	24.5249	24.6527	24.634	26.537	26.6558	26.9434
Q12905	Interleukin enhancer-binding factor 2	ILF2	43062	19	1	-2.01247	8.49606e-06	6.36784e+06	76	2.39309e+07	25	25.2144	25.4694	25.4128	27.4039	27.3239	27.4063
Q96SI9	Spermatid perinuclear RNA-binding protein	STRBP	73653	18	1	-1.97874	1.11284e-05	979807	188	3.60714e+06	86	23.6288	23.9025	23.8585	25.6924	25.7977	25.8358
P62888	60S ribosomal protein L30	RPL30	12784	1	1	-1.91192	1.14637e-05		not quantified	207285	304	17.1763	17.3074	17.1673	19.0804	19.2586	19.0478
Q68E01	Integrator complex subunit 3	INTS3	118070	2	1	-1.88285	0.000627973	2472.9	467	30855	433	17.1467	17.0994	17.5062	18.7054	18.9267	19.7687
Q12906	Interleukin enhancer-binding factor 3	ILF3	95338	19	1	-1.6327	5.5489e-05	2.72774e+06	111	7.92734e+06	56	25.0748	25.0553	25.2919	26.627	26.7329	26.9602
P10809	60 kDa heat shock protein, mitochondrial	HSPD1	61055	4	1	-1.60751	6.3239e-05	81716.4	389	230506	295	19.8238	19.986	19.6028	21.3167	21.3938	21.5246
P98179	RNA-binding protein 3	RBM3	17170	3	1	-1.54757	0.00013532	1.24613e+06	173	3.38837e+06	93	21.5163	21.9347	21.9106	23.5055	23.2114	23.2873
Q96CB8	Integrator complex subunit 12	INTS12	48808	2	1	-1.52804	0.000748184	68162	403	178653	320	19.1139	19.4879	18.6332	20.404	20.6247	20.7904
B2RNR6	Zinc finger RNA binding protein	ZFR	117014	19	1	-1.5217	7.66045e-05	1.19098e+06	177	3.18829e+06	99	24.028	24.2279	24.4226	25.7022	25.7806	25.7608
P22234	Multifunctional protein ADE2	PAICS	47079	1	1	-1.52005	0.00247988	36875.7	435	113722	357	18.5174	19.0196	17.7982	19.9974	19.8028	20.0951
P00338	L-lactate dehydrogenase A chain	LDHA	36689	3	1	-1.51575	0.00313372	115705	361	304269	273	19.7949	20.1437	19.2097	21.5585	21.444	20.6929
Q8N201	Integrator complex subunit 1	INTS1	244297	3	1	-1.48658	0.00435138	10883.7	461	27052.6	438	19.1276	17.936	18.866	19.7662	20.2427	20.3805
Q8N5P1	Zinc finger CCCH domain-containing protein 8	ZC3H8	33576	5	1	-1.46072	0.00205386	619884	231	1.5685e+06	141	21.453	21.9471	22.4999	23.2593	23.6902	23.3327
P62826	GTP-binding nuclear protein Ran	RAN	24423	3	1	-1.40166	0.00380028	508345	243	1.24419e+06	156	20.9692	21.214	20.4008	22.607	22.4619	21.7202
O43707	Alpha-actinin-4	ACTN4	104854	19	1	-1.39484	0.00151629	334774	271	782730	192	22.8106	22.8772	21.9931	23.887	23.9923	23.986
Q9NZI8	Insulin-like growth factor 2 mRNA-binding protein 1	IGF2BP1	63481	52	1	-1.36721	0.000993038	3.16574e+07	29	7.82398e+07	13	28.2619	28.3617	28.6205	29.5081	29.6151	30.2227
P38159	RNA-binding motif protein, X chromosome	RBMX	42332	12	1	-1.29305	0.00125975	2.19951e+06	130	5.10198e+06	71	24.3408	24.5465	24.6939	26.1992	25.8204	25.4407
O43390	Heterogeneous nuclear ribonucleoprotein R	HNRNPR	70943	39	1	-1.25194	0.000360646	2.40499e+07	31	5.36702e+07	17	28.0587	28.2233	28.4577	29.3325	29.5977	29.5653
Q06330	Recombining binding protein suppressor of hairless	RBPJ	55637	2	1	-1.17644	0.00384941	91138.2	378	183965	316	19.365	19.7622	18.7976	20.5962	20.5067	20.3512
O60506	Heterogeneous nuclear ribonucleoprotein Q	SYNCRIP	69603	40	1	-1.11048	0.000302681	1.37611e+07	45	2.76385e+07	22	27.2694	27.4762	27.362	28.5615	28.4214	28.4561
P53396	ATP-citrate synthase	ACLY	120839	8	1	-1.06974	0.000542339	117185	357	227580	296	21.1941	21.3517	21.0542	22.3909	22.2203	22.198
P55769	NHP2-like protein 1	SNU13	14174	4	0	0.877996	0.00388404	1.38631e+06	169	704310	199	22.0213	22.3154	21.9135	21.1151	21.4522	21.0489
O15042	U2 snRNP-associated SURP motif-containing protein	U2SURP	118292	21	0	0.848855	0.00171286	4.0805e+06	94	2.09922e+06	120	25.9409	26.0136	25.7652	25.1031	25.125	24.945
P30153	Serine/threonine-protein phosphatase 2A 65 kDa regulatory subunit A alpha isoform	PPP2R1A	65309	5	0	-0.661312	0.00836353	270881	293	401183	246	21.572	21.6635	21.8738	22.2408	22.3306	22.522
P09874	Poly [ADP-ribose] polymerase 1	PARP1	113084	24	0	-0.686627	0.00883899	1.45065e+06	159	2.18668e+06	116	24.7363	24.8044	24.909	25.7032	25.556	25.2504
Q5TA45	Integrator complex subunit 11	INTS11	67663	1	0	-0.689374	0.00938991	29588.7	443	44616.6	416	18.2325	18.4931	18.4555	19.3046	19.0739	18.8708
Q9UBN7	Histone deacetylase 6	HDAC6	131419	10	0	-0.702946	0.00936231	1.44957e+06	160	2.20596e+06	115	23.8447	24.1616	24.2486	24.8518	24.916	24.5959
Q14697	Neutral alpha-glucosidase AB	GANAB	106874	3	0	-0.710419	0.00621139	67893.9	404	103575	365	20.1149	20.1235	20.3667	21.0655	20.9328	20.7381
Q16576	Histone-binding protein RBBP7	RBBP7	47820	13	0	-0.729712	0.0043367	2.42943e+06	122	3.76754e+06	84	23.6732	23.6758	23.9058	24.404	24.6257	24.4143
Q1KMD3	Heterogeneous nuclear ribonucleoprotein U-like protein 2	HNRNPUL2	85105	9	0	-0.755251	0.00611635	333744	272	524850	224	21.8626	22.3311	22.2303	22.804	22.9342	22.9516
B2R959	cDNA, FLJ94229, highly similar to Homo sapiens heterogeneous nuclear ribonucleoprotein L (HNRPL),mRNA		60249	33	0	-0.768428	0.00491712	4.21655e+07	23	6.71866e+07	15	28.065	27.8671	28.1133	28.6363	28.7006	29.0139
P14625	Endoplasmin	HSP90B1	92469	7	0	-0.815281	0.0047261	283292	288	462552	232	22.2274	22.0608	21.9601	23.0864	22.9812	22.6266
P26440	Isovaleryl-CoA dehydrogenase, mitochondrial	IVD	46651	2	0	-0.839077	0.00710608	103598	368	174939	323	19.426	19.6863	19.7381	20.6227	20.6464	20.0985
P04406	Glyceraldehyde-3-phosphate dehydrogenase	GAPDH	36053	5	0	-0.839732	0.00778363	759953	211	1.28362e+06	154	22.1097	22.221	22.126	23.3347	23.0251	22.6161
P22626	Heterogeneous nuclear ribonucleoproteins A2/B1	HNRNPA2B1	37430	15	0	-0.851592	0.00308209	7.5304e+06	66	1.26198e+07	40	25.4675	25.3814	25.7465	26.5662	26.2999	26.2841
P09651	Heterogeneous nuclear ribonucleoprotein A1	HNRNPA1	38747	13	0	-0.86921	0.00142469	1.06679e+07	51	1.81515e+07	32	25.8142	25.9933	26.0914	26.9028	26.8044	26.7993
Q15233	Non-POU domain-containing octamer-binding protein	NONO	54232	8	0	-0.882255	0.00264266	1.31604e+06	171	2.25627e+06	113	23.1257	23.5037	23.5612	24.3359	24.1784	24.323
P14174	Macrophage migration inhibitory factor	MIF	12476	2	0	-0.902431	0.00326301	445463	249	1.11615e+06	169	19.9205	20.0669	19.9282	21.1729	20.8424	20.6077
P07900	Heat shock protein HSP 90-alpha	HSP90AA1	84660	8	0	-0.912089	0.00547251	423442	252	726085	197	22.6295	22.0789	22.0884	23.0164	23.1187	23.3979
D6R9P3	Heterogeneous nuclear ribonucleoprotein A/B	HNRNPAB	30303	37	0	-0.972691	0.000720058	1.72493e+08	4	3.1537e+08	1	29.3943	29.6088	29.6194	30.5692	30.4402	30.5313
O00442	RNA 3'-terminal phosphate cyclase	RTCA	39337	30	0	-0.975688	0.0010104	2.01192e+07	34	3.67899e+07	20	26.897	26.9474	27.2257	28.0853	27.9158	27.9961
P05166	Propionyl-CoA carboxylase beta chain, mitochondrial	PCCB	58216	4	0	-1.28476	0.00391545	63280.1	409	112224	358	19.6256	19.3635	19.145	21.1629	20.6917	20.1338
Q86XP3	ATP-dependent RNA helicase DDX42	DDX42	102975	9	0	1.49748	0.0105155	395419	263	142729	341	22.5293	23.0475	22.6164	22.1949	20.8492	20.6567
P29558	RNA-binding motif, single-stranded-interacting protein 1	RBMS1	44505	1	0	-1.69138	0.0108985	50640.6	420	23081.2	441	18.3995	17.7963	17.9318	20.2981	20.2911	18.6124
Q99536	Synaptic vesicle membrane protein VAT-1 homolog	VAT1	41920	8	0	-0.692373	0.0111842	771605	210	1.15804e+06	164	22.1476	22.4762	22.0952	23.0058	22.7049	23.0853
P13639	Elongation factor 2	EEF2	95338	4	0	-1.55729	0.0113771	79783.1	390	197307	308	20.0397	19.4383	21.1854	22.0934	21.4664	21.7755
P25786	Proteasome subunit alpha type-1	PSMA1	29556	1	0	-1.93774	0.0116098	68470.9	402	131780	349	17.5498	17.6545	19.68	20.198	20.178	20.3216
P27694	Replication protein A 70 kDa DNA-binding subunit	RPA1	68138	3	0	-1.58643	0.0124578	54786.7	414	176894	322	19.5749	19.2582	19.1698	20.5793	20.1784	22.0046
Q5BKZ1	DBIRD complex subunit ZNF326	ZNF326	65654	4	0	-0.637109	0.0126602	277727	290	404565	244	21.3758	21.4781	21.7643	22.0155	22.3048	22.2092
Q9BUQ8	Probable ATP-dependent RNA helicase DDX23	DDX23	95583	6	0	1.12202	0.0136371	225513	309	94363.5	371	22.3427	21.6174	21.5335	21.1544	20.8072	20.1659
Q8N5C6	S1 RNA-binding domain-containing protein 1	SRBD1	111776	39	0	0.829252	0.0144954	6.14309e+06	78	3.29144e+06	96	26.7745	27.0932	26.9589	26.4038	26.3048	25.6302
P07237	Protein disulfide-isomerase	P4HB	57116	26	0	-0.551471	0.0150899	6.11307e+06	79	8.3501e+06	55	26.0074	26.3115	26.2797	26.7489	26.7876	26.7165
P08238	Heat shock protein HSP 90-beta	HSP90AB1	83264	18	0	-0.689519	0.0154152	1.44829e+06	161	2.12985e+06	118	24.2257	24.2254	23.7003	24.7626	24.5899	24.8675
P15311	Ezrin	EZR	69413	1	0	-0.67221	0.0166812	22094.5	452	32802.2	429	17.9823	17.8008	18.2254	18.8999	18.7212	18.4041
P23526	Adenosylhomocysteinase	AHCY	47716	2	0	-2.16441	0.0167109	72055.6	400	225692	298	17.5549	20.0527	17.6889	20.6003	21.0547	20.1347
Q9NX24	H/ACA ribonucleoprotein complex subunit 2	NHP2	17201	4	0	1.13708	0.0177952	1.92798e+06	138	830970	187	21.5909	21.9368	22.545	21.2723	21.137	20.2521
P13010	X-ray repair cross-complementing protein 5	XRCC5	82705	13	0	-0.520245	0.0184546	1.67865e+06	150	2.24823e+06	114	24.5519	24.5046	24.4531	24.872	25.019	25.1793
P31948	Stress-induced-phosphoprotein 1	STIP1	62639	4	0	-1.22625	0.0188459	112426	366	225859	297	21.1569	19.7565	20.2297	21.3956	21.3571	22.0692
Q12800	Alpha-globin transcription factor CP2	TFCP2	57256	4	0	-1.17464	0.0189117	92172.2	377	183607	317	19.3197	19.8286	18.4791	20.2769	20.0744	20.8001
Q14152	Eukaryotic translation initiation factor 3 subunit A	EIF3A	166569	1	0	-0.645123	0.0189144	4611.52	465	6816.69	456	16.9903	17.057	17.101	17.8217	17.9279	17.334
Q01081	Splicing factor U2AF 35 kDa subunit	U2AF1	27872	5	0	0.661074	0.0190634	651118	224	389713	249	21.2097	21.4108	21.1678	20.384	20.4602	20.9609
P07195	L-lactate dehydrogenase B chain	LDHB	36638	5	0	-0.891381	0.0191695	632350	227	1.12267e+06	168	22.1539	21.9688	21.94	23.4619	22.8883	22.3867
Q08170	Serine/arginine-rich splicing factor 4	SRSF4	56678	3	0	1.07468	0.0192444	404897	257	180621	318	20.9317	21.0991	21.8261	20.807	19.9001	19.9258
Q13247	Serine/arginine-rich splicing factor 6	SRSF6	39587	6	0	0.511785	0.0197782	5.23405e+06	85	3.41795e+06	91	24.8314	25.131	25.0735	24.533	24.4891	24.4784
P12956	X-ray repair cross-complementing protein 6	XRCC6	69843	16	0	-0.552863	0.0217415	2.48025e+06	119	3.40974e+06	92	24.991	24.8382	24.956	25.3474	25.3555	25.7409
P05198	Eukaryotic translation initiation factor 2 subunit 1	EIF2S1	36112	1	0	-0.681918	0.0225987	207875	312	313747	270	20.2338	20.7442	20.486	21.0755	20.9364	21.4979
A8K4T9	cDNA FLJ77421, highly similar to Homo sapiens autoantigen p542 mRNA		30398	5	0	-0.554486	0.0226795	631891	228	859419	184	21.8973	22.0241	21.7091	22.6458	22.3681	22.28
P12277	Creatine kinase B-type	CKB	42644	2	0	-0.955062	0.023196	86236.5	384	156822	331	19.1401	18.9154	19.7229	20.7623	20.0509	19.8303
Q9HCS7	Pre-mRNA-splicing factor SYF1	XAB2	100010	7	0	0.841464	0.0240463	285470	286	153191	333	22.0517	22.3703	22.4022	21.7364	20.8407	21.7227
P61026	Ras-related protein Rab-10	RAB10	22541	1	0	-0.744079	0.0240867	84824.5	386	88361.9	377	18.8674	19.1123	18.3929	19.8458	19.3111	19.4479
Q8WXF1	Paraspeckle component 1	PSPC1	58744	1	0	-0.584752	0.0241341	53229.4	417	51645	410	18.9678	18.8622	18.5831	19.6293	19.3358	19.2023
P27797	Calreticulin	CALR	48142	2	0	-0.963823	0.0246072	323929	275	611902	211	21.4486	21.6023	21.1934	22.9148	22.5325	21.6884
Q6P2Q9	Pre-mRNA-processing-splicing factor 8	PRPF8	273600	26	0	0.580002	0.0251598	466048	244	288930	277	24.532	24.4533	24.191	23.9359	23.9618	23.5386
O75817	Ribonuclease P protein subunit p20	POP7	15651	1	0	0.94617	0.0253848	706792	217	359974	255	20.0771	20.1837	20.1051	19.8705	18.5838	19.073
V5YQL4	Adenosylhomocysteinase	FGFR2-AHCYL1	130897	2	0	-0.951005	0.0263195	55291	413	95651.3	369	19.3827	20.6457	19.997	20.8112	20.8757	21.1915
P33993	DNA replication licensing factor MCM7	MCM7	81308	2	0	-0.58968	0.0267493	67730.1	405	96616.6	368	20.0227	19.9377	19.9406	20.2197	20.6073	20.8432
Q9Y265	RuvB-like 1	RUVBL1	50228	13	0	-0.440598	0.0267987	2.40434e+06	124	3.04376e+06	104	24.0771	24.1941	24.1876	24.5481	24.5863	24.6463
B2R5W2	Heterogeneous nuclear ribonucleoproteins C1/C2	HNRNPC	31948	18	0	-0.61966	0.0272543	6.44406e+06	75	9.33994e+06	51	25.4206	25.5195	25.6032	26.4996	26.0838	25.819
Q96E39	RNA binding motif protein, X-linked-like-1	RBMXL1	42142	1	0	-0.929631	0.0273656	141434	341	239190	291	20.0922	20.2645	21.2621	21.6586	21.3532	21.3959
Q9NQC3	Reticulon-4	RTN4	129931	1	0	-0.54167	0.0274621	44869.1	427	60979.6	403	19.2253	19.5603	19.6971	19.9276	20.0389	20.1413
Q9HCC0	Methylcrotonoyl-CoA carboxylase beta chain, mitochondrial	MCCC2	61333	13	0	-0.862617	0.0277963	726126	214	1.1958e+06	160	22.1665	23.1166	23.2353	23.616	23.6657	23.8245
P16949	Stathmin	STMN1	17303	2	0	-0.678379	0.0311632	807177	203	1.18418e+06	162	20.834	21.3346	21.7095	22.0089	21.9457	21.9586
Q9BWJ5	Splicing factor 3B subunit 5	SF3B5	10135	5	0	0.50092	0.0318545	5.14093e+06	86	3.38165e+06	94	23.0176	23.2977	23.43	22.8662	22.726	22.6505
O60832	H/ACA ribonucleoprotein complex subunit DKC1	DKC1	57674	9	0	0.85735	0.0330495	1.64422e+06	151	815728	189	23.6737	23.9204	24.7996	23.4169	23.3679	23.0369
B6E4X6	Cellular tumor antigen p53		43754	6	0	-0.752911	0.0332973	197963	317	319205	267	20.5277	20.9806	20.6243	21.6163	21.8397	20.9354
Q15084	Protein disulfide-isomerase A6	PDIA6	48121	3	0	-0.555961	0.0336807	130993	348	178763	319	19.7242	20.2712	20.0204	20.6898	20.6172	20.3767
O94906	Pre-mRNA-processing factor 6	PRPF6	106925	6	0	1.30892	0.0343895	137618	344	32449.7	430	21.7699	21.2661	21.0479	18.9243	20.6075	20.6254
Q15637	Splicing factor 1	SF1	68330	12	0	-0.571132	0.0365765	3.29748e+06	99	4.63595e+06	75	24.062	24.2957	24.4556	24.6983	24.6509	25.1774
P60842	Eukaryotic initiation factor 4A-I	EIF4A1	46154	2	0	-0.820347	0.0368799	200142	315	320458	266	19.8609	20.7741	20.932	21.4822	21.1015	21.4443
P68104	Elongation factor 1-alpha 1	EEF1A1	50141	5	0	-0.465861	0.0374238	1.2231e+06	175	1.57673e+06	140	23.1022	23.2963	23.3141	23.9096	23.6308	23.5698
Q86U42	Polyadenylate-binding protein 2	PABPN1	32749	8	0	0.506039	0.037541	9.4076e+06	57	6.19218e+06	63	25.4124	25.5661	25.3322	25.0816	25.0665	24.6445
P62487	DNA-directed RNA polymerase II subunit RPB7	POLR2G	19294	1	0	-0.405465	0.0376469	183084	322	323868	265	19.6657	19.755	19.6661	20.1874	20.0503	20.0655
Q9Y230	RuvB-like 2	RUVBL2	51157	21	0	-0.473354	0.0377762	2.51788e+06	117	3.20435e+06	98	24.6621	24.5148	24.2253	24.9004	24.9158	25.0062
Q07955	Serine/arginine-rich splicing factor 1	SRSF1	27745	13	0	-0.501817	0.0382125	6.4797e+06	74	8.57031e+06	53	24.8848	25.0367	24.7708	25.501	25.5693	25.1275
Q9NXA8	NAD-dependent protein deacylase sirtuin-5, mitochondrial	SIRT5	33881	3	0	-0.554882	0.0397561	227269	308	312222	271	20.7816	20.3602	20.6709	20.8739	21.4131	21.1904
P19338	Nucleolin	NCL	76614	68	0	-0.488299	0.0398448	2.36611e+08	1	3.09291e+08	2	31.5043	31.7285	31.902	32.3927	32.0739	32.1331
Q8WVC0	RNA polymerase-associated protein LEO1	LEO1	75404	2	0	-0.46802	0.0402024	96774.5	375	125211	352	20.1335	20.4044	20.5381	20.7043	20.9172	20.8586
P09012	U1 small nuclear ribonucleoprotein A	SNRPA	31280	14	0	0.61238	0.0404753	2.18655e+07	32	1.35477e+07	39	26.1729	26.4486	26.7234	25.5972	25.7174	26.1931
Q6V0I7	Protocadherin Fat 4	FAT4	542687	1	0	-0.680617	0.0415485	67046.7	406	103687	364	21.7858	22.2324	22.1788	22.2448	23.0015	22.9925
P63165	Small ubiquitin-related modifier 1	SUMO1	11557	1	0	-0.832	0.0416998	129912	349	291153	275	18.9136	18.5847	19.8429	19.9367	19.9076	19.993
Q9NYB0	Telomeric repeat-binding factor 2-interacting protein 1	TERF2IP	44260	11	0	-0.783835	0.0434559	2.40151e+06	125	3.82934e+06	83	23.4316	24.0427	24.49	24.4884	24.725	25.1023
O75934	Pre-mRNA-splicing factor SPF27	BCAS2	26131	2	0	0.478199	0.0468489	753963	212	500799	229	21.7387	21.8373	21.4875	21.3776	20.9706	21.2806
Q13813	Spectrin alpha chain, non-erythrocytic 1	SPTAN1	284539	18	0	-0.443354	0.0504418	174646	326	221956	299	23.4837	23.2663	23.3002	23.5939	24.014	23.7724
A8MWD9	Putative small nuclear ribonucleoprotein G-like protein 15	SNRPGP15	8544	4	0	1.30465	0.0506189	1.82358e+06	144	777399	193	21.3051	21.9515	21.0649	21.2165	20.1308	19.0602
Q08211	ATP-dependent RNA helicase A	DHX9	140958	22	0	-0.392036	0.0511535	1.44324e+06	163	1.76529e+06	132	25.0431	25.1106	24.9534	25.3254	25.3906	25.5672
Q8TC92	Ecto-NOX disulfide-thiol exchanger 1	ENOX1	73348	2	0	0.718297	0.0538077	148944	339	23081.2	442	20.7112	20.869	20.054	20.2976	19.6123	19.5693
O15116	U6 snRNA-associated Sm-like protein LSm1	LSM1	15179	5	0	-0.637229	0.0577489	1.06293e+06	181	1.54245e+06	144	21.368	21.8624	22.2499	22.1486	22.6047	22.6387
Q00610	Clathrin heavy chain 1	CLTC	191615	21	0	-0.497296	0.0584104	408445	256	547535	218	23.7049	23.5283	23.6182	23.726	24.3415	24.2758
Q13263	Transcription intermediary factor 1-beta	TRIM28	88550	1	0	-1.05047	0.0585662	41551.2	430	56066.5	407	18.4314	18.1763	19.6619	19.6886	19.3218	20.4106
P61956	Small ubiquitin-related modifier 2	SUMO2	10871	1	0	-0.896169	0.0590048	800454	205	1.35882e+06	150	19.1446	20.3724	20.2294	21.2297	20.8736	20.3317
Q09028	Histone-binding protein RBBP4	RBBP4	47656	5	0	-0.464172	0.0595152	1.62733e+06	152	2.10313e+06	119	22.8165	23.1285	23.3223	23.3744	23.5718	23.7135
P00558	Phosphoglycerate kinase 1	PGK1	44615	2	0	-0.593155	0.0638884	40454	433	86739.7	378	19.2381	19.1738	19.3214	20.3966	19.5344	19.5817
Q5VSQ6	Procollagen-proline 4-dioxygenase (Fragment)	P4HA1	60967	18	0	-0.401628	0.0647084	9.48333e+06	56	1.17785e+07	41	26.5456	26.5577	26.5312	26.7622	26.8817	27.1956
Q9UKL0	REST corepressor 1	RCOR1	53327	4	0	1.05163	0.0653952	280495	289	123849	354	21.5182	21.692	20.3981	20.6477	20.483	19.3227
O96019	Actin-like protein 6A	ACTL6A	47461	9	0	-0.384634	0.066561	1.05287e+06	182	1.27399e+06	155	22.8388	22.9734	22.6644	23.2559	23.305	23.0695
Q9P258	Protein RCC2	RCC2	56085	8	0	-0.650607	0.0668463	344992	269	522853	225	21.5985	21.8818	21.9536	22.9943	22.4727	21.9187
Q9Y2W1	Thyroid hormone receptor-associated protein 3	THRAP3	108666	9	0	-0.366171	0.0672574	726013	215	867723	183	23.7652	23.5479	23.7573	24.1158	24.1172	23.9359
Q96DI7	U5 small nuclear ribonucleoprotein 40 kDa protein	SNRNP40	39311	4	0	0.444972	0.0686942	541753	240	373850	251	21.5643	21.3868	21.7885	20.8999	21.3675	21.1374
P61964	WD repeat-containing protein 5	WDR5	36588	2	0	-0.594448	0.0690536	398052	261	540780	220	21.5496	21.8358	20.9279	22.122	22.1834	21.7912
Q01085	Nucleolysin TIAR	TIAL1	41591	6	0	-0.374002	0.0692343	963733	190	1.15486e+06	165	22.5799	22.5688	22.298	22.783	22.8203	22.9655
O75643	U5 small nuclear ribonucleoprotein 200 kDa helicase	SNRNP200	244508	25	0	0.352843	0.0704165	626330	230	453914	233	24.7586	24.5983	24.5194	24.1913	24.3255	24.3009
P11021	Endoplasmic reticulum chaperone BiP	HSPA5	72333	19	0	-0.326305	0.0723816	2.03278e+06	135	2.36743e+06	112	24.5921	24.5818	24.5346	24.9061	24.8491	24.9322
P30876	DNA-directed RNA polymerase II subunit RPB2	POLR2B	133897	8	0	-0.562355	0.0737966	136834	345	191073	311	21.3673	21.419	21.9773	21.7844	22.1898	22.4766
I3L1P4	Proline-, glutamic acid- and leucine-rich protein 1 (Fragment)	PELP1	15065	2	0	0.461383	0.0738689	306651	281	206953	305	19.184	19.67	19.3305	19.2151	18.7895	18.7959
P19388	DNA-directed RNA polymerases I, II, and III subunit RPABC1	POLR2E	24551	3	0	-0.643909	0.0743211	377018	265	568660	215	20.3102	20.7859	20.6773	21.3994	20.6395	21.6662
A0A7I2YQN2	Heterogeneous nuclear ribonucleoprotein Q	SYNCRIP	62528	1	0	-0.858758	0.0762258	1.60275e+06	153	2.65864e+06	108	23.5003	23.8398	24.8546	24.4946	24.8512	25.4252
O75818	Ribonuclease P protein subunit p40	RPP40	41834	1	0	0.46292	0.0793635	32694.9	441		not quantified	17.6037	17.5062	18.1197	17.4361	17.2906	17.1143
Q14683	Structural maintenance of chromosomes protein 1A	SMC1A	143233	6	0	-0.91268	0.0796488	88029.7	382	156431	332	21.644	21.3079	20.4999	21.2425	22.5096	22.4377
P84090	Enhancer of rudimentary homolog	ERH	12259	7	0	-0.429272	0.0805022	1.79252e+07	38	2.27481e+07	26	24.892	24.9628	25.2893	25.2099	25.5519	25.67
Q96GM8	Target of EGR1 protein 1	TOE1	56548	8	0	0.567917	0.0807118	1.37504e+06	170	844414	186	22.8736	23.5487	23.8677	22.9521	22.7984	22.8359
P49458	Signal recognition particle 9 kDa protein	SRP9	10112	7	0	-0.475766	0.083158	5.38508e+06	84	6.95556e+06	60	23.1563	23.794	23.6315	24.1691	24.0828	23.7573
P52434	DNA-directed RNA polymerases I, II, and III subunit RPABC3	POLR2H	17143	1	0	-0.348195	0.0835952	508739	242	600758	213	20.6832	20.4859	20.7575	21.0783	21.0274	20.8654
Q00839	Heterogeneous nuclear ribonucleoprotein U	HNRNPU	90584	22	0	-0.430972	0.0854793	4.95502e+06	89	6.24414e+06	62	26.1138	26.0203	26.5139	26.4616	26.6048	26.8746
P19784	Casein kinase II subunit alpha'	CSNK2A2	41213	1	0	-0.473153	0.0858876	197810	318	260116	288	20.1605	20.6454	20.4494	20.6385	20.7891	21.2471
Q13547	Histone deacetylase 1	HDAC1	55103	4	0	-0.329116	0.0866769	644156	226	755477	194	22.2791	22.3261	22.326	22.6792	22.7537	22.4857
Q8WVV9	Heterogeneous nuclear ribonucleoprotein L-like	HNRNPLL	60083	3	0	-0.862102	0.0876369	169768	327	263191	286	21.0138	20.9948	19.6019	21.4998	21.7266	20.9704
O60306	RNA helicase aquarius	AQR	171295	12	0	0.61883	0.0889908	596832	233	382173	250	24.0074	23.7259	23.9235	22.6191	23.417	23.7642
P62851	40S ribosomal protein S25	RPS25	13742	2	0	-0.949284	0.0918513	229541	304	509293	226	18.2662	19.9545	18.8245	20.5592	19.4839	19.85
Q9Y3B4	Splicing factor 3B subunit 6	SF3B6	14585	4	0	1.36176	0.0921132	1.00377e+06	186	397604	247	21.5656	21.6777	20.1829	20.9341	19.9587	18.4482
P35251	Replication factor C subunit 1	RFC1	128255	1	0	-0.824579	0.0921662	5908.93	463	10226.2	454	16.4933	17.3733	16.7915	18.4333	17.7566	16.9418
O95104	SR-related and CTD-associated factor 4	SCAF4	125869	2	0	-0.384077	0.0977476	76708.1	395	59483	404	19.762	20.0774	19.5136	20.1894	20.0961	20.2196
Q15029	116 kDa U5 small nuclear ribonucleoprotein component	EFTUD2	109436	23	0	0.318598	0.0991509	1.44781e+06	162	1.07685e+06	172	24.6305	24.6753	24.4373	24.1843	24.2436	24.3593
A0A087WU03	Heterogeneous nuclear ribonucleoprotein D-like	HNRNPDL	6722	7	0	-0.474882	0.0997878	2.46549e+06	121	3.24984e+06	97	21.4285	21.5388	21.8376	22.1859	21.6491	22.3946
Q14966	Zinc finger protein 638	ZNF638	220625	1	0	-0.511248	0.102368	18301.5	453	23582.6	440	19.6563	19.3882	18.8123	19.5092	19.9368	19.9445
O75937	DnaJ homolog subfamily C member 8	DNAJC8	29842	6	0	0.796959	0.103785	1.39866e+06	166	695523	200	22.8183	22.9674	21.5562	21.6609	21.2301	22.06
Q06830	Peroxiredoxin-1	PRDX1	22110	4	0	-0.633	0.10421	841125	201	1.14009e+06	166	22.1298	22.2972	21.1525	22.7697	22.4442	22.2646
B4DGK4	Alternative protein SYT7	SYT7	13173	1	0	-0.710915	0.105172	7.83954e+06	64	1.14433e+07	43	22.5844	23.0097	23.9653	23.84	23.6152	24.2369
P10155	60 kDa SS-A/Ro ribonucleoprotein	RO60	60671	3	0	0.594972	0.105774	139796	343	90506	372	20.4693	20.6266	20.5559	20.439	20.1684	19.2595
P24928	DNA-directed RNA polymerase II subunit RPB1	POLR2A	217176	10	0	-1.26242	0.105826	82474.2	387	171334	325	21.9289	21.8733	19.8955	21.4817	22.8226	23.1806
P08865	40S ribosomal protein SA	RPSA	32854	6	0	-0.342544	0.106976	1.76116e+06	148	2.08625e+06	121	23.1278	22.9086	23.0101	23.1761	23.3166	23.5814
Q9Y5Q8	General transcription factor 3C polypeptide 5	GTF3C5	59571	3	0	-0.595739	0.107068	47945.4	424	66733.1	396	19.5167	18.7664	18.7641	19.1022	19.7613	19.9711
O14810	Complexin-1	CPLX1	15030	1	0	-0.597572	0.108758	113686	363	494759	230	19.4917	19.7892	19.8541	20.4737	20.8147	19.6394
Q2VIR3	Eukaryotic translation initiation factor 2 subunit 3B	EIF2S3B	51229	5	0	-0.85066	0.109548	333367	273	535557	222	20.3548	21.9568	21.4358	22.6896	21.9035	21.7062
Q13363	C-terminal-binding protein 1	CTBP1	47535	1	0	-0.56731	0.111144	102615	371	149478	336	19.389	19.4313	19.7906	19.4711	20.3199	20.522
P49756	RNA-binding protein 25	RBM25	100185	1	0	0.340513	0.111394	89270.7	381	44195.4	417	19.8446	20.0875	20.0279	19.8759	19.5747	19.4878
Q14980	Nuclear mitotic apparatus protein 1	NUMA1	238260	7	0	-0.51758	0.112022	61124	411	78806.8	385	21.8628	21.1317	21.1072	21.9208	22.179	21.5547
P06748	Nucleophosmin	NPM1	32575	5	0	-0.853713	0.112099	787742	207	1.19368e+06	161	22.7338	21.6167	21.1625	23.335	22.367	22.3722
Q6P1J9	Parafibromin	CDC73	60577	4	0	-0.372654	0.116035	275811	291	328270	264	21.612	21.8563	21.3011	21.9909	22.0884	21.808
O95777	U6 snRNA-associated Sm-like protein LSm8	LSM8	10403	2	0	0.393716	0.116616	2.60398e+06	115	1.83301e+06	129	22.4996	22.6999	22.2103	22.2664	22.1692	21.793
A0A0J9YVP6	60 kDa poly(U)-binding-splicing factor (Fragment)	PUF60	57399	11	0	0.449054	0.118388	983715	187	652469	206	23.2725	23.6121	22.8203	23.0145	22.6429	22.7003
Q9UKJ3	G patch domain-containing protein 8	GPATCH8	164197	2	0	0.762245	0.119414	116245	359	69714.7	391	21.4281	21.2597	21.191	21.3256	19.5855	20.6809
A0A248RGE3	40S ribosomal protein S27a (Fragment)		16717	4	0	-0.681364	0.121083	1.22907e+06	174	1.99905e+06	122	21.8892	21.9229	21.95	23.5019	22.2368	22.0675
O15347	High mobility group protein B3	HMGB3	22980	2	0	-0.618111	0.13097	321269	277	450296	234	19.4423	20.0699	20.6852	20.8399	20.9534	20.2585
P09429	High mobility group protein B1	HMGB1	24894	7	0	-0.701547	0.132356	2.08923e+06	133	3.45229e+06	90	22.4782	22.7158	22.8664	24.0616	23.6331	22.4704
O43684	Mitotic checkpoint protein BUB3	BUB3	37155	4	0	-0.462122	0.135995	322852	276	397441	248	21.0721	20.1959	20.5349	21.2218	21.1856	20.7819
Q9ULR0	Pre-mRNA-splicing factor ISY1 homolog	ISY1	32992	2	0	0.621207	0.136236	201104	314	118941	355	19.4795	20.5056	20.7526	19.3025	19.6475	19.9241
Q8IUH3	RNA-binding protein 45	RBM45	53502	14	0	-0.531268	0.138894	1.80473e+06	147	2.49982e+06	110	23.9887	23.9995	24.6691	24.3803	24.5787	25.292
Q659A1	Little elongation complex subunit 2	ICE2	110011	3	0	-0.949348	0.139304	53826.7	416	84224.7	382	20.5185	20.032	18.4452	19.989	20.8825	20.9722
Q5VT52	Regulation of nuclear pre-mRNA domain-containing protein 2	RPRD2	156020	1	0	-0.360219	0.144957	27450.2	448	33291.2	428	19.4911	19.2967	19.4458	19.6709	19.4979	20.1454
P02686	Myelin basic protein	MBP	33117	2	0	-1.55538	0.146752	606001	232	1.46266e+06	147	22.7607	21.8626	19.7422	23.8643	23.7591	21.4083
P55884	Eukaryotic translation initiation factor 3 subunit B	EIF3B	92482	1	0	-0.382711	0.147426	33748.6	440	41096.9	418	18.8265	18.4938	18.7319	19.3788	18.6771	19.1444
Q9Y4Z0	U6 snRNA-associated Sm-like protein LSm4	LSM4	15350	11	0	0.295281	0.148752	1.82959e+07	36	1.38719e+07	38	25.9	25.7889	26.1594	25.606	25.5732	25.7833
P62312	U6 snRNA-associated Sm-like protein LSm6	LSM6	9128	6	0	0.264471	0.149647	3.60074e+07	24	2.795e+07	21	25.7347	25.7686	25.8793	25.5972	25.5877	25.4043
P30101	Protein disulfide-isomerase A3	PDIA3	56782	6	0	-0.539471	0.151189	299735	283	406489	243	21.1971	21.5224	22.139	22.6795	21.9566	21.8409
Q13838	Spliceosome RNA helicase DDX39B	DDX39B	48991	6	0	-0.417727	0.151901	971363	189	1.23752e+06	158	22.7998	22.9003	22.8313	23.7938	22.9506	23.0403
P62937	Peptidyl-prolyl cis-trans isomerase A	PPIA	18012	9	0	-0.648233	0.153075	2.21569e+06	129	3.53811e+06	88	23.1613	23.2363	23.3756	24.7195	23.9225	23.0759
Q9UNP9	Peptidyl-prolyl cis-trans isomerase E	PPIE	33431	3	0	-0.63292	0.160322	420630	254	544413	219	21.3988	21.8068	20.2209	21.7925	21.7074	21.8254
P62807	Histone H2B type 1-C/E/F/G/I	H2BC4	13906	4	0	-0.288648	0.166252	2.72212e+06	112	3.12104e+06	102	23.1856	23.269	23.155	23.5024	23.7193	23.2538
Q14011	Cold-inducible RNA-binding protein	CIRBP	18648	4	0	-0.552654	0.167909	2.26334e+06	127	3.29802e+06	95	23.1741	23.2243	23.1349	24.2743	24.0016	22.9153
P29401	Transketolase	TKT	67878	2	0	-0.617783	0.168658	44497.3	428	40275.7	420	19.3811	18.8204	17.8663	19.6594	19.1473	19.1144
P62805	Histone H4	H4C1	11367	8	0	-0.279807	0.169775	8.51917e+06	61	9.74259e+06	50	23.9659	24.0007	23.9599	23.9976	24.4008	24.3674
P08758	Annexin A5	ANXA5	35937	1	0	-0.478268	0.1708	397952	262	502200	228	21.0659	21.5837	22.2215	22.0178	21.9786	22.3096
Q99459	Cell division cycle 5-like protein	CDC5L	92251	8	0	0.469537	0.1796	387907	264	271182	280	22.6056	22.3987	22.4334	22.4654	22.2342	21.3294
Q9Y2R4	Probable ATP-dependent RNA helicase DDX52	DDX52	67498	1	0	-0.329315	0.179949	25256.7	450	20199.5	445	18.1564	17.9388	18.2538	18.5021	18.1045	18.7303
Q9Y333	U6 snRNA-associated Sm-like protein LSm2	LSM2	10835	9	0	0.384042	0.180781	2.00359e+07	35	1.44502e+07	36	25.4995	25.5487	25.2055	25.3991	25.1331	24.5694
P23246	Splicing factor, proline- and glutamine-rich	SFPQ	76149	13	0	-0.401287	0.183471	1.16047e+06	179	1.43437e+06	148	23.3863	23.5015	24.1112	23.8795	23.8956	24.4276
P52292	Importin subunit alpha-1	KPNA2	57862	2	0	-0.332693	0.18606	146286	340	170023	326	19.861	20.0466	20.5637	20.4838	20.5737	20.4119
Q13243	Serine/arginine-rich splicing factor 5	SRSF5	31264	2	0	0.947163	0.187077	99516.1	372	46224.7	413	18.7738	19.196	18.1631	19.1934	16.6743	17.4239
P52272	Heterogeneous nuclear ribonucleoprotein M	HNRNPM	77516	9	0	-0.491078	0.187767	227551	307	306346	272	21.5536	21.9461	22.3012	22.9047	22.5437	21.8257
P63261	Actin, cytoplasmic 2	ACTG1	41793	2	0	-0.510764	0.1918	24583.2	451	33663.2	427	17.1316	17.3771	17.8785	18.5938	17.4065	17.9193
P09211	Glutathione S-transferase P	GSTP1	23356	2	0	-0.812748	0.194067	72922.2	399	142963	340	17.9727	18.2328	17.6756	20.0394	18.5595	17.7205
O43395	U4/U6 small nuclear ribonucleoprotein Prp3	PRPF3	77529	2	0	0.346223	0.195218	112678	365	82930.2	383	20.569	20.5382	20.2692	20.5538	19.9053	19.8787
Q2TAY7	WD40 repeat-containing protein SMU1	SMU1	57544	6	0	0.297385	0.196589	698767	219	536196	221	22.8352	22.7611	22.7412	22.4129	22.2101	22.8224
Q9UK45	U6 snRNA-associated Sm-like protein LSm7	LSM7	11602	5	0	0.263347	0.198629	1.09776e+07	50	8.53181e+06	54	24.3184	24.6311	24.7452	24.2689	24.3948	24.241
Q9Y6M1	Insulin-like growth factor 2 mRNA-binding protein 2	IGF2BP2	66121	27	0	-0.262729	0.199228	1.50553e+07	41	1.69736e+07	34	27.2691	27.2342	27.3978	27.4323	27.4414	27.8156
P50990	T-complex protein 1 subunit theta	CCT8	59621	5	0	-0.347935	0.205098	219082	311	267833	283	21.4987	21.5278	21.36	21.4685	21.6719	22.2899
Q12824	SWI/SNF-related matrix-associated actin-dependent regulator of chromatin subfamily B member 1	SMARCB1	44141	1	0	-0.430446	0.207754	128445	350	34275.9	426	19.589	19.8223	19.5619	20.4476	20.3996	19.4174
Q6P2E9	Enhancer of mRNA-decapping protein 4	EDC4	151661	2	0	-0.84886	0.207796	17531.4	454	15298.1	449	17.5042	19.6344	17.3835	18.6762	19.0278	19.3648
F5H5D3	Tubulin alpha chain	TUBA1C	57730	1	0	-0.379509	0.21011	29358.9	444	21358	444	18.0162	18.3525	17.558	18.5301	18.5429	17.9922
Q9NVR2	Integrator complex subunit 10	INTS10	82236	3	0	-0.551937	0.211557	40737.9	432	60999.6	402	19.2111	19.4896	18.9523	19.0146	19.7258	20.5684
Q9NVM9	Integrator complex subunit 13	INTS13	80225	3	0	-0.612429	0.211988	54385.7	415	85830.5	380	19.4125	19.4008	20.1573	19.7751	19.8157	21.2172
P23284	Peptidyl-prolyl cis-trans isomerase B	PPIB	23743	17	0	-0.289151	0.217634	1.41295e+07	43	1.62884e+07	35	26.0774	26.1603	26.1281	26.642	26.5576	26.0336
P11388	DNA topoisomerase 2-alpha	TOP2A	174385	1	0	-0.236534	0.220534	36949.9	434	40378.4	419	20.1342	19.8745	20.2106	20.2314	20.2944	20.4032
Q5JVF3	PCI domain-containing protein 2	PCID2	46030	1	0	-0.232201	0.223116	41157	431	70577	389	19.2355	19.2329	19.2893	19.6691	19.3007	19.4845
P49959	Double-strand break repair protein MRE11	MRE11	80593	5	0	0.568576	0.223757	68472.5	401	68668.2	393	20.2552	20.2502	20.2385	20.2138	20.1626	18.6619
Q01082	Spectrin beta chain, non-erythrocytic 1	SPTBN1	274609	13	0	-0.357531	0.225513	109014	367	125185	353	22.8264	22.3492	21.979	22.8367	22.9294	22.4611
B3KW79	Carboxypeptidase		54173	4	0	0.314206	0.226648	457148	245	345957	258	21.6354	22.1168	21.6528	21.1968	21.79	21.4755
L0R5A1	Alternative protein CSF2RB	CSF2RB	11646	1	0	-0.451138	0.230003	1.30887e+08	9	1.62317e+08	7	27.3934	27.6286	28.547	28.1729	28.0929	28.6565
O15160	DNA-directed RNA polymerases I and III subunit RPAC1	POLR1C	39250	2	0	-0.366212	0.232648	94609.5	376	186174	315	19.8439	19.6126	19.9774	20.2539	19.6556	20.6231
P37108	Signal recognition particle 14 kDa protein	SRP14	14570	7	0	-0.347309	0.234289	8.14995e+06	63	9.77942e+06	49	23.8486	24.1274	24.4161	24.9327	24.2226	24.2788
P02545	Prelamin-A/C	LMNA	74139	1	0	-0.22229	0.236737	34097.5	439	59460.3	405	19.6174	19.6417	19.4296	19.6782	19.7403	19.9371
Q96PK6	RNA-binding protein 14	RBM14	69492	8	0	0.33448	0.238153	547247	238	415554	241	22.1177	22.3137	21.9278	21.5784	22.2731	21.5043
P62258	14-3-3 protein epsilon	YWHAE	29174	6	0	-0.461768	0.238832	946048	194	1.23984e+06	157	22.0471	22.0754	22.929	22.2583	22.8973	23.2813
P61978	Heterogeneous nuclear ribonucleoprotein K	HNRNPK	50976	5	0	-0.322765	0.242241	1.599e+06	154	1.92739e+06	125	23.582	23.8249	23.6228	23.5125	24.1675	24.3181
P62269	40S ribosomal protein S18	RPS18	17719	2	0	0.48016	0.24338	113110	364	74645.2	387	18.947	19.0225	17.9875	17.8728	18.7511	17.8926
P11387	DNA topoisomerase 1	TOP1	90726	17	0	-0.39856	0.246556	1.39635e+06	167	1.79404e+06	130	24.1574	24.4253	24.3388	25.178	24.904	24.0352
Q8NFW8	N-acylneuraminate cytidylyltransferase	CMAS	48379	2	0	-0.416979	0.250201	158962	332	202008	307	20.2701	20.8765	20.303	21.2529	20.2543	21.1934
Q9NQG5	Regulation of nuclear pre-mRNA domain-containing protein 1B	RPRD1B	36900	2	0	-0.236314	0.252924	178263	325	194660	310	19.5636	20.0625	19.7947	20.0397	20.0098	20.0803
Q8IX12	Cell division cycle and apoptosis regulator protein 1	CCAR1	132821	2	0	0.307336	0.258102	89944.8	380	68750	392	20.8827	20.5387	20.5693	20.2497	20.7945	20.0244
P99999	Cytochrome c	CYCS	11749	3	0	-0.86358	0.259726	1.91094e+06	139	3.13621e+06	100	22.7024	22.4768	20.7471	23.7016	23.1951	21.6203
Q9BVA1	Tubulin beta-2B chain	TUBB2B	49953	2	0	0.759951	0.261872	120440	356	54644	408	17.9756	20.5237	19.7436	18.7449	18.3241	18.894
Q8WWY3	U4/U6 small nuclear ribonucleoprotein Prp31	PRPF31	55456	1	0	0.32247	0.263421	103004	370	76649.3	386	19.1987	19.6031	19.9742	19.4621	19.4059	18.9407
Q8TF46	DIS3-like exonuclease 1	DIS3L	120787	2	0	0.555095	0.265545	13216.1	460	1454.36	460	18.0155	18.4503	17.5608	18.2157	17.6089	16.5367
O95059	Ribonuclease P protein subunit p14	RPP14	13693	1	0	-0.258458	0.267089	43172.5	429	31346.7	431	16.7208	17.2005	16.8667	17.3972	16.9444	17.2218
P51991	Heterogeneous nuclear ribonucleoprotein A3	HNRNPA3	39595	9	0	-0.305339	0.26873	2.65936e+06	114	3.11785e+06	103	24.0992	24.0066	23.9786	24.8084	24.2726	23.9195
Q01130	Serine/arginine-rich splicing factor 2	SRSF2	25476	11	0	0.233856	0.282451	5.52528e+06	82	4.40814e+06	77	24.1541	24.1734	24.3542	24.2312	24.0492	23.6997
P63167	Dynein light chain 1, cytoplasmic	DYNLL1	10366	1	0	-0.265917	0.283062	1.1848e+06	178	1.30945e+06	153	21.0752	20.9172	20.5059	21.0552	21.3574	20.8835
Q8IV08	5'-3' exonuclease PLD3	PLD3	54705	2	0	0.340251	0.28316	198725	316	152299	334	20.0948	20.6098	20.3638	19.4598	20.1955	20.3923
Q9BXP5	Serrate RNA effector molecule homolog	SRRT	100666	7	0	0.216664	0.286074	254524	299	202212	306	22.2536	21.9208	21.9276	21.6751	21.796	21.9808
Q9GZS3	WD repeat-containing protein 61	WDR61	33581	3	0	-0.252835	0.286589	590099	234	640427	208	21.7341	21.3687	21.1117	21.5063	21.8228	21.644
P49916	DNA ligase 3	LIG3	112907	1	0	-0.349477	0.290294	10504.1	462	3899.44	458	17.5268	17.5125	18.3576	18.523	18.0409	17.8814
P78346	Ribonuclease P protein subunit p30	RPP30	29321	4	0	0.584932	0.293649	426236	251	268187	282	21.1495	21.1802	21.141	21.6988	20.4976	19.5196
Q13242	Serine/arginine-rich splicing factor 9	SRSF9	25542	2	0	-0.411046	0.306621	313625	278	361558	253	20.8444	20.9616	19.7263	21.267	20.8747	20.6237
Q8N7H5	RNA polymerase II-associated factor 1 homolog	PAF1	59976	6	0	-0.570212	0.313282	121840	354	140302	343	20.7435	20.7898	18.8511	20.7951	20.7539	20.5461
Q16629	Serine/arginine-rich splicing factor 7	SRSF7	27367	6	0	0.232817	0.320496	7.01802e+06	69	5.58672e+06	69	24.6766	24.9633	25.1179	24.972	24.4498	24.6375
P35637	RNA-binding protein FUS	FUS	53426	5	0	0.366816	0.321587	1.43974e+06	164	1.0818e+06	171	23.1036	22.8583	22.716	23.0453	22.7435	21.7887
Q9NYF8	Bcl-2-associated transcription factor 1	BCLAF1	106122	3	0	-0.506965	0.3243	165617	331	190762	312	21.7573	21.623	20.0175	21.6651	21.8991	21.3545
Q16531	DNA damage-binding protein 1	DDB1	126968	5	0	-0.624391	0.324581	228437	306	318593	268	21.5951	22.8649	20.981	21.6125	23.2521	22.4495
O15460	Prolyl 4-hydroxylase subunit alpha-2	P4HA2	60902	8	0	-0.232538	0.330843	783874	208	873427	182	23.1405	23.1276	22.943	22.9469	23.3282	23.6336
P17096	High mobility group protein HMG-I/HMG-Y	HMGA1	11676	1	0	-0.486641	0.335737	788656	206	1.06211e+06	176	19.9321	20.3474	21.1634	21.5424	21.2611	20.0993
P50991	T-complex protein 1 subunit delta	CCT4	57924	2	0	-0.658623	0.339308	49459.9	421	62186.7	401	19.3798	19.8177	17.5032	19.7669	20.0652	18.8444
Q08945	FACT complex subunit SSRP1	SSRP1	81075	8	0	-0.208552	0.340509	294216	285	314536	269	21.969	21.9113	21.6461	22.3199	22.0025	21.8296
O75400	Pre-mRNA-processing factor 40 homolog A	PRPF40A	108805	2	0	0.323899	0.341066	90461.6	379	67823.4	394	20.3516	20.1437	19.751	20.3448	19.29	19.6398
Q8TAQ2	SWI/SNF complex subunit SMARCC2	SMARCC2	132879	4	0	-0.855987	0.347978	86961.8	383	110231	359	20.5717	21.4665	18.159	20.8017	21.6979	20.2657
P07437	Tubulin beta chain	TUBB	49671	26	0	-0.174758	0.353105	5.42476e+06	83	5.6468e+06	68	25.1979	25.377	24.9868	25.3916	25.3409	25.3535
Q92769	Histone deacetylase 2	HDAC2	55364	15	0	-0.163663	0.358344	2.8639e+06	107	2.96085e+06	106	24.5299	24.5428	24.281	24.6538	24.6152	24.5758
Q32P28	Prolyl 3-hydroxylase 1	P3H1	83394	20	0	-0.260266	0.368596	4.20752e+06	93	4.89823e+06	72	25.3597	25.3632	25.2473	25.1148	25.5375	26.0987
Q8WUM5	Gem (Nuclear organelle) associated protein 4	GEMIN4	120041	2	0	0.338312	0.375868	59576.9	412	67011.3	395	20.476	20.9551	20.7063	20.913	20.5966	19.6129
P04908	Histone H2A type 1-B/E	H2AC4	14135	2	0	-0.178762	0.379454	3.65573e+06	96	3.87465e+06	82	22.8352	22.9125	23.1868	23.1485	23.3386	22.9836
Q53GS9	U4/U6.U5 tri-snRNP-associated protein 2	USP39	65381	3	0	-0.54147	0.3811	103060	369	74203.9	388	20.218	20.6103	18.2922	20.256	20.2461	20.2428
Q9Y5S9	RNA-binding protein 8A	RBM8A	19889	2	0	0.50744	0.393032	727886	213	558375	216	20.5715	20.7457	21.1843	21.1978	20.756	19.0255
O75718	Cartilage-associated protein	CRTAP	46562	14	0	-0.21928	0.40181	2.42097e+06	123	2.57297e+06	109	24.3392	24.7164	23.9931	24.7951	24.5781	24.3333
P25398	40S ribosomal protein S12	RPS12	14515	1	0	0.148647	0.407306	190038	320	107444	361	18.6014	18.871	18.6593	18.6551	18.5326	18.498
Q8NEY8	Periphilin-1	PPHLN1	52737	3	0	-0.236201	0.407615	294496	284	334025	261	21.2883	21.6945	21.4833	21.6842	22.1908	21.2997
P31942	Heterogeneous nuclear ribonucleoprotein H3	HNRNPH3	36926	1	0	-0.309961	0.416305	73859.3	397	102005	366	19.0913	19.6816	18.5106	19.8807	19.2572	19.0755
P17844	Probable ATP-dependent RNA helicase DDX5	DDX5	69148	4	0	-0.201179	0.419639	254605	298	269741	281	21.1077	21.8246	21.512	21.8736	21.627	21.5471
Q13330	Metastasis-associated protein MTA1	MTA1	80786	1	0	0.337459	0.420551	15720	455	17610.8	446	18.531	18.618	18.4146	18.6935	18.5981	17.2595
Q9UL03	Integrator complex subunit 6	INTS6	100390	2	0	0.417264	0.43351	13641.1	459	35636.4	425	19.2879	19.4306	19.7442	19.3321	19.9513	17.9275
Q9UMS4	Pre-mRNA-processing factor 19	PRPF19	55181	9	0	0.152944	0.436781	1.96277e+06	137	1.6475e+06	136	23.62	23.8525	23.728	23.8106	23.5216	23.4094
Q02880	DNA topoisomerase 2-beta	TOP2B	183267	8	0	0.156381	0.454025	140969	342	115908	356	22.2524	22.2538	21.8175	21.9763	21.8166	22.0617
Q969G3	SWI/SNF-related matrix-associated actin-dependent regulator of chromatin subfamily E member 1	SMARCE1	46649	3	0	-0.281581	0.460117	82182	388	90371.4	374	19.0536	19.753	18.6162	19.704	19.6541	18.9096
P06733	Alpha-enolase	ENO1	47169	8	0	-0.331208	0.465535	344229	270	447831	235	21.6965	21.4752	21.6677	22.9339	21.6638	21.2353
P60866	40S ribosomal protein S20	RPS20	13373	1	0	0.349746	0.471068	401224	258	331643	262	19.6394	19.3577	19.679	20.2965	18.7554	18.5749
Q96ST3	Paired amphipathic helix protein Sin3a	SIN3A	145175	2	0	0.316325	0.471408	50913.2	419	39410.7	421	20.4504	19.454	20.1477	19.3225	19.2822	20.4984
Q13595	Transformer-2 protein homolog alpha	TRA2A	32689	2	0	-0.270403	0.472434	243190	301	290594	276	20.0575	20.4076	20.3189	21.2364	20.5056	19.8532
Q7Z6E9	E3 ubiquitin-protein ligase RBBP6	RBBP6	201564	2	0	-0.235091	0.477311	34223.3	438	38040.5	424	20.117	19.6426	20.4165	20.1985	19.8817	20.8011
Q16695	Histone H3.1t	H3-4	15508	2	0	-0.18121	0.480001	2.93845e+06	105	3.133e+06	101	22.4595	22.1852	22.6446	22.7554	22.8686	22.209
P49368	T-complex protein 1 subunit gamma	CCT3	60534	4	0	-0.510888	0.486046	85691.1	385	137682	345	20.2863	20.0785	19.274	20.9671	21.418	18.7863
Q96EP5	DAZ-associated protein 1	DAZAP1	43383	2	0	-0.227148	0.493704	450208	248	492105	231	21.0281	21.0429	20.3215	20.5279	21.132	21.414
P68371	Tubulin beta-4B chain	TUBB4B	49831	4	0	0.209177	0.498088	422247	253	354745	256	21.4765	21.7158	21.3238	20.7037	21.5075	21.6774
Q13151	Heterogeneous nuclear ribonucleoprotein A0	HNRNPA0	30841	2	0	-0.317726	0.50235	182515	323	208649	303	19.826	20.0116	18.8055	20.5301	19.8927	19.1735
P34932	Heat shock 70 kDa protein 4	HSPA4	94331	7	0	-0.185994	0.503854	188602	321	195362	309	21.6331	22.1287	21.287	21.8109	21.6765	22.1193
Q15365	Poly(rC)-binding protein 1	PCBP1	37498	3	0	-0.246233	0.510188	273102	292	291630	274	19.9957	21.2775	20.9867	20.7398	21.0525	21.2063
P17987	T-complex protein 1 subunit alpha	TCP1	60344	3	0	-0.239379	0.514547	78432.4	392	90029.3	375	19.8687	19.9748	19.3114	19.4393	20.6145	19.8191
P35249	Replication factor C subunit 4	RFC4	39682	4	0	-0.28845	0.518084	157752	333	169015	328	20.0453	21.0115	19.5787	21.0475	20.1063	20.3471
P18754	Regulator of chromosome condensation	RCC1	44969	2	0	-0.569793	0.520717	152342	336	212975	300	20.214	20.2405	18.1119	21.0344	20.7308	18.5105
Q9Y4Y9	U6 snRNA-associated Sm-like protein LSm5	LSM5	9937	2	0	0.470874	0.521393	1.09774e+06	180	949953	180	20.1413	20.7413	20.389	21.0653	20.5231	18.2705
P43243	Matrin-3	MATR3	94623	8	0	0.107782	0.527744	587126	235	508786	227	23.0176	23.0788	23.0735	22.9571	23.0693	22.8202
O14979	Heterogeneous nuclear ribonucleoprotein D-like	HNRNPDL	46438	16	0	-0.19135	0.538303	1.6711e+07	40	1.71361e+07	33	27.0432	27.1504	26.2744	27.3073	27.0273	26.7074
Q02809	Procollagen-lysine,2-oxoglutarate 5-dioxygenase 1	PLOD1	83550	2	0	-0.151561	0.544856	77198.8	394	78977.8	384	19.8701	19.9543	20.5941	20.1755	20.3456	20.3521
Q9Y251	Heparanase	HPSE	61149	1	0	-0.291358	0.547312	127476	351	132249	348	19.4102	19.5958	21.0662	20.1989	20.0557	20.6916
P11142	Heat shock cognate 71 kDa protein	HSPA8	70898	17	0	-0.103277	0.553567	2.95477e+06	103	2.96874e+06	105	25.0654	25.0584	25.0945	25.0666	25.1146	25.3469
Q9NR30	Nucleolar RNA helicase 2	DDX21	87344	4	0	0.178606	0.555939	251249	300	211525	301	21.8254	21.9159	21.3771	21.3125	22.06	21.2101
P51532	Transcription activator BRG1	SMARCA4	184646	7	0	-0.120469	0.559368	124350	353	127316	351	21.3963	21.5105	21.6653	21.6574	21.8814	21.3948
P52597	Heterogeneous nuclear ribonucleoprotein F	HNRNPF	45672	6	0	0.25376	0.561529	416604	255	368024	252	21.4002	21.4862	21.7935	20.5434	21.1745	22.2007
P0DMV8	Heat shock 70 kDa protein 1A	HSPA1A	70052	49	0	-0.0926512	0.564354	1.04624e+08	12	1.03781e+08	10	30.1732	30.1901	30.1733	30.2741	30.2197	30.3207
P68400	Casein kinase II subunit alpha	CSNK2A1	45144	4	0	-0.276153	0.574708	239637	302	260593	287	20.6724	21.0148	19.6138	21.2756	19.9798	20.8741
Q8IYB7	DIS3-like exonuclease 2	DIS3L2	99279	64	0	0.120312	0.575939	2.51805e+07	30	2.19397e+07	28	28.6893	28.6927	28.9065	28.3745	28.618	28.9351
P62249	40S ribosomal protein S16	RPS16	16445	2	0	-0.420092	0.576033	97117.3	373	28848.4	434	19.319	18.3957	16.3053	18.6244	18.4045	18.2514
P62310	U6 snRNA-associated Sm-like protein LSm3	LSM3	11845	4	0	0.112078	0.578399	8.82141e+06	60	7.62061e+06	59	23.1622	23.5831	23.5765	23.2091	23.3633	23.4131
A0A3B3ITJ4	Heterogeneous nuclear ribonucleoprotein L (Fragment)	HNRNPL	59219	6	0	-0.245927	0.588956	1.79593e+07	37	2.25743e+07	27	26.7264	26.7902	27.2428	26.5475	26.8027	28.1472
Q01844	RNA-binding protein EWS	EWSR1	68478	3	0	0.368014	0.589264	224790	310	128937	350	21.0679	21.0977	18.757	20.1778	20.1801	19.4606
P23396	40S ribosomal protein S3	RPS3	26688	1	0	-0.0914753	0.601414	96943.9	374	150247	335	19.8268	19.9713	19.684	19.9928	19.8959	19.8677
P61962	DDB1- and CUL4-associated factor 7	DCAF7	38926	1	0	0.134228	0.602744	45683.2	425	39399.2	422	17.8944	18.0065	17.5952	17.5556	18.1238	17.414
Q13347	Eukaryotic translation initiation factor 3 subunit I	EIF3I	36502	1	0	-0.137492	0.607346	114672	362	162270	330	20.2211	20.1119	19.8605	20.3317	20.5403	19.7339
P60174	Triosephosphate isomerase	TPI1	26669	3	0	-0.400366	0.623074	182098	324	273689	279	20.2008	20.2129	19.0155	21.4189	20.7514	18.4601
P78527	DNA-dependent protein kinase catalytic subunit	PRKDC	469089	57	0	-0.0967767	0.626036	681525	220	678903	201	25.7301	25.4543	25.8393	25.6057	25.9248	25.7835
Q14498	RNA-binding protein 39	RBM39	59380	3	0	0.201285	0.626186	169112	328	139688	344	20.7611	20.4294	19.9366	20.6762	20.4684	19.3787
P50454	Serpin H1	SERPINH1	46441	2	0	-0.341374	0.632445	29779.5	442	45004.4	414	17.3349	18.4707	17.8178	19.7897	17.5035	17.3544
P35268	60S ribosomal protein L22	RPL22	14787	3	0	0.264414	0.640228	1.81365e+06	146	1.54246e+06	143	21.8117	22.0984	21.1266	22.2997	21.6768	20.2669
Q6NYC1	Bifunctional arginine demethylase and lysyl-hydroxylase JMJD6	JMJD6	46462	1	0	0.0997976	0.643527	28479.3	447	25199.7	439	17.1134	17.0752	17.3105	16.7496	17.3022	17.1479
P62701	40S ribosomal protein S4, X isoform	RPS4X	29598	1	0	-0.106961	0.653806	62818.1	410	64503	397	18.7251	18.5779	18.7877	18.4953	18.7103	19.206
P51610	Host cell factor 1	HCFC1	208732	2	0	-0.285681	0.65581	15662.1	456	16808	448	18.9986	19.0605	17.3205	19.528	17.7942	18.9146
P38919	Eukaryotic initiation factor 4A-III	EIF4A3	46871	9	0	-0.115015	0.664009	1.84066e+06	142	1.8876e+06	126	23.8066	23.7319	24.0956	24.2225	23.5202	24.2364
Q92878	DNA repair protein RAD50	RAD50	153892	4	0	-0.399146	0.664923	36244.5	436	52581.8	409	20.4761	20.5218	18.4781	20.1879	21.7835	18.7022
P61353	60S ribosomal protein L27	RPL27	15798	2	0	0.222435	0.666419	816273	202	427694	240	20.8787	20.9719	19.3613	20.7859	19.8289	19.9298
Q92841	Probable ATP-dependent RNA helicase DDX17	DDX17	80272	13	0	-0.109442	0.670888	907471	196	920102	181	23.5526	23.6632	23.2989	23.8952	23.7801	23.1678
Q86V81	THO complex subunit 4	ALYREF	26888	1	0	-0.112186	0.671552	1.5726e+06	155	1.61568e+06	139	22.6534	23.0196	22.9092	23.2703	23.1448	22.5036
O75494	Serine/arginine-rich splicing factor 10	SRSF10	31301	6	0	-0.0805657	0.671784	3.59882e+06	97	3.54049e+06	87	23.6179	23.9002	24.0302	24.0226	23.8835	23.8838
O60264	SWI/SNF-related matrix-associated actin-dependent regulator of chromatin subfamily A member 5	SMARCA5	121905	5	0	-0.166909	0.673068	149943	338	169119	327	21.2365	21.5172	21.9073	20.9437	21.9341	22.284
Q9Y4A5	Transformation/transcription domain-associated protein	TRRAP	437600	3	0	-0.326248	0.67419	4683.36	464	6682.68	457	18.7503	17.2472	18.9491	17.9133	20.1701	17.8418
P84103	Serine/arginine-rich splicing factor 3	SRSF3	19330	3	0	0.0799818	0.68238	1.11268e+07	48	9.7833e+06	48	24.747	24.902	25.1876	24.9825	24.8183	24.796
P08670	Vimentin	VIM	53652	6	0	0.23516	0.688274	264759	295	243950	289	21.6168	21.6661	21.1775	22.1342	21.6997	19.921
Q14974	Importin subunit beta-1	KPNB1	97170	5	0	-0.116733	0.689769	260580	296	265034	284	22.1062	21.4498	21.7839	21.519	22.3319	21.8392
Q9H6S0	3'-5' RNA helicase YTHDC2	YTHDC2	160248	8	0	0.146722	0.697525	167097	329	144268	338	21.9201	21.8888	22.7554	21.4264	22.2513	22.4464
Q13573	SNW domain-containing protein 1	SNW1	61494	2	0	-0.181971	0.699112	74367.5	396	21699.3	443	18.5018	19.8566	20.2854	19.8416	19.538	19.8102
O43447	Peptidyl-prolyl cis-trans isomerase H	PPIH	19208	3	0	0.169007	0.69918	311231	279	232850	293	20.8818	19.3149	20.5847	19.9583	19.933	20.383
Q9Y5B9	FACT complex subunit SPT16	SUPT16H	119914	5	0	0.0903776	0.701646	193793	319	171826	324	21.7031	21.8147	22.2007	21.5446	22.0804	21.8224
Q6PD62	RNA polymerase-associated protein CTR9 homolog	CTR9	133502	4	0	0.0913493	0.706654	116226	360	104384	363	21.3128	21.135	21.3228	20.83	21.5769	21.0898
O60341	Lysine-specific histone demethylase 1A	KDM1A	92903	19	0	0.0815402	0.712635	1.27624e+06	172	1.1017e+06	170	24.1744	24.4026	23.7648	23.9619	24.1103	24.0249
Q9UKN8	General transcription factor 3C polypeptide 4	GTF3C4	91982	3	0	-0.248936	0.726875	73448.7	398	62657.7	400	20.8016	20.9295	18.3907	20.6719	20.3134	19.8834
Q9BY41	Histone deacetylase 8	HDAC8	41758	2	0	0.169783	0.730744	116597	358	109001	360	19.1107	19.3326	18.8181	20.0273	18.4392	18.2857
Q9UK61	Protein TASOR	TASOR	189032	8	0	0.1334	0.732872	63901.7	408	59224.3	406	21.0822	20.9634	20.7479	20.0163	21.4993	20.8776
Q09161	Nuclear cap-binding protein subunit 1	NCBP1	91839	8	0	-0.0745164	0.747916	545669	239	534071	223	22.7856	22.8688	22.4199	22.6798	22.5452	23.0729
Q9UPT8	Zinc finger CCCH domain-containing protein 4	ZC3H4	140257	1	0	0.186823	0.750925	150055	337	142170	342	21.5287	21.6277	20.8918	21.4134	19.914	22.1603
Q9UL18	Protein argonaute-1	AGO1	97214	1	0	0.0431745	0.795914	13870.7	458	17476.4	447	18.4227	18.5244	18.3001	18.371	18.416	18.3306
P52298	Nuclear cap-binding protein subunit 2	NCBP2	18001	4	0	-0.0480776	0.796895	1.39525e+06	168	1.34257e+06	151	22.2919	22.2958	22.1119	22.2702	22.0984	22.4752
P26583	High mobility group protein B2	HMGB2	24034	1	0	-0.128972	0.8021	555902	237	647610	207	20.9792	20.8685	20.8755	21.8786	21.3666	19.8648
Q86VM9	Zinc finger CCCH domain-containing protein 18	ZC3H18	106378	8	0	-0.0803102	0.808077	454064	247	428303	239	22.6172	22.2084	23.3865	22.7732	22.6718	23.008
Q13085	Acetyl-CoA carboxylase 1	ACACA	265554	90	0	-0.217522	0.821941	2.95234e+06	104	4.55758e+06	76	27.0255	27.3702	26.2259	28.2236	28.2172	24.8334
Q15554	Telomeric repeat-binding factor 2	TERF2	59594	13	0	0.0909889	0.822425	873842	198	827941	188	22.8873	23.16	23.1396	23.6769	23.1122	22.1248
O95757	Heat shock 70 kDa protein 4L	HSPA4L	94512	3	0	0.155007	0.824499	51745	418	48830.5	412	19.0811	19.9495	20.6323	20.5886	20.2907	18.3185
P62241	40S ribosomal protein S8	RPS8	24205	3	0	0.0724083	0.826478	777169	209	659507	204	21.6815	20.6794	21.597	21.2559	20.963	21.5218
P26368	Splicing factor U2AF 65 kDa subunit	U2AF2	53501	10	0	0.0413723	0.828239	1.82347e+06	145	1.6399e+06	138	23.4265	23.5725	23.212	23.4306	23.4593	23.197
Q13148	TAR DNA-binding protein 43	TARDBP	44740	2	0	-0.0958419	0.836334	308885	280	328781	263	20.7722	20.948	20.2394	21.1201	19.7669	21.3602
Q15717	ELAV-like protein 1	ELAVL1	36092	7	0	0.0825463	0.837244	1.21354e+06	176	1.06811e+06	173	22.8397	23.0886	22.1192	23.2805	22.4227	22.0966
O43172	U4/U6 small nuclear ribonucleoprotein Prp4	PRPF4	58449	3	0	0.150036	0.841406	77320.1	393	51058.5	411	19.3951	20.3708	17.4908	18.304	19.105	19.3975
Q16775	Hydroxyacylglutathione hydrolase, mitochondrial	HAGH	33806	4	0	-0.0727509	0.848778	437275	250	440738	236	21.6585	21.5769	20.878	20.8001	22.0107	21.5208
Q5UIP0	Telomere-associated protein RIF1	RIF1	274466	3	0	0.0794991	0.860017	35871.1	437	30920.9	432	20.8539	20.578	19.6667	20.8951	20.3776	19.5874
Q9P2K3	REST corepressor 3	RCOR3	55581	3	0	0.0554859	0.869661	202494	313	190183	313	20.5847	21.2233	21.1511	20.4585	20.8174	21.5168
P62995	Transformer-2 protein homolog beta	TRA2B	33666	7	0	-0.0526774	0.877962	1.45727e+06	158	1.48367e+06	146	22.2641	22.4448	22.584	23.1693	22.3625	21.9192
Q9UQ35	Serine/arginine repetitive matrix protein 2	SRRM2	299615	9	0	0.0283543	0.903238	229889	303	209768	302	23.4362	23.2236	23.8038	23.3623	23.2992	23.7171
Q12888	TP53-binding protein 1	TP53BP1	213574	5	0	-0.0327699	0.909792	45243.3	426	44754.2	415	20.6419	20.4025	20.3923	19.9372	20.8619	20.736
K7EK43	Tubulin beta-6 chain (Fragment)	TUBB6	3422	2	0	-0.0279849	0.913384	1.52354e+06	157	1.40884e+06	149	20.5843	19.9877	20.791	20.5861	20.5261	20.3347
A0A024RDB4	Heterogeneous nuclear ribonucleoprotein D (AU-rich element RNA binding protein 1, 37kDa), isoform CRA_c	HNRPD	36272	34	0	-0.0195265	0.915491	1.01077e+08	13	9.56007e+07	12	28.6931	28.8163	28.7973	29.014	28.6709	28.6804
P63244	Receptor of activated protein C kinase 1	RACK1	35077	5	0	-0.0516227	0.926994	259938	297	243636	290	21.4893	20.3632	20.0275	21.5807	20.614	19.8403
P13667	Protein disulfide-isomerase A4	PDIA4	72932	3	0	-0.0362801	0.945082	155875	334	162596	329	20.8857	20.6996	21.6242	21.8191	21.4861	20.0131
Q15366	Poly(rC)-binding protein 2	PCBP2	38580	2	0	-0.0322918	0.954807	131152	347	147863	337	19.7155	19.6981	19.6538	20.594	20.1844	18.386
Q86TB9	Protein PAT1 homolog 1	PATL1	86850	14	0	-0.00919484	0.962119	1.41574e+06	165	1.32208e+06	152	24.1572	24.5546	24.2496	24.4366	24.3628	24.1895
O14497	AT-rich interactive domain-containing protein 1A	ARID1A	242045	2	0	0.0232039	0.96669	26822.9	449	28664.7	435	19.0996	20.1202	19.3287	18.9334	20.6592	18.8863
P13674	Prolyl 4-hydroxylase subunit alpha-1	P4HA1	61049	2	0	0.0150808	0.970179	135343	346	135784	346	20.2892	20.5758	20.2198	20.3877	19.5521	21.0997
P46821	Microtubule-associated protein 1B	MAP1B	270634	2	0	-0.0188261	0.973035	13996.3	457	14570.8	450	18.9673	19.3927	18.4216	19.9045	19.09	17.8436
P31943	Heterogeneous nuclear ribonucleoprotein H	HNRNPH1	49229	14	0	0.00440631	0.984375	1.87058e+06	141	1.7522e+06	133	23.8794	23.9947	23.8322	24.2573	23.8437	23.592
P05455	Lupus La protein	SSB	46837	16	0	0.00105005	0.995421	1.1276e+07	47	1.04798e+07	46	26.5372	26.5693	26.854	26.7624	26.6356	26.5593
P26599	Polypyrimidine tract-binding protein 1	PTBP1	57221	16	0	0.000660612	0.997266	6.15724e+06	77	5.78553e+06	67	25.2291	25.4148	25.3033	25.191	25.1828	25.5713

## Sheet: H2A_4m Vs 38G40A-H2A_4m
accession	protein name	gene name	mol. weight	quantified peptides	H2A_4mt Vs 38G/40A-H2A_4mt			niBAQ H2A_4mt	Rank H2A_4mt	niBAQ 38G/40A-H2A_4mt	Rank 38G/40A-H2A_4mt	abundance H2A_4mt-R1	abundance H2A_4mt-R2	abundance H2A_4mt-R3	abundance 38G/40A-H2A_4mt-R1	abundance 38G/40A-H2A_4mt-R2	abundance 38G/40A-H2A_4mt-R3
					Significant	log2(Fold Change)	p-value
Q8IV48	3'-5' exoribonuclease 1	ERI1	40064	19	1	-1.18162	0.00147539	7.59164e+06	75	1.94491e+07	44	25.3443	25.5017	25.9132	26.7233	26.5741	27.0067
Q9UKL3	CASP8-associated protein 2	CASP8AP2	222658	28	0	-0.218936	0.392697	5.76398e+06	84	7.64742e+06	87	27.6355	27.8771	28.1491	27.8837	27.969	28.4657
Q969L4	U7 snRNA-associated Sm-like protein LSm10	LSM10	14080	7	0	-0.465411	0.0453358	3.51563e+07	27	5.31014e+07	18	26.8806	27.0697	26.6106	27.2409	27.3507	27.3654
P83369	U7 snRNA-associated Sm-like protein LSm11	LSM11	39500	12	0	-0.413773	0.0709501	1.07062e+07	55	1.58465e+07	54	26.2447	26.2065	26.4388	26.4563	26.8579	26.8172
Q14493	Histone RNA hairpin-binding protein	SLBP	31286	45	0	-0.59988	0.149975	1.7016e+08	6	2.85366e+08	2	29.0217	29.2759	30.1464	29.5837	30.1941	30.4658
P14678	Small nuclear ribonucleoprotein-associated proteins B and B'	SNRPB	24610	15	0	-0.50053	0.107278	1.4275e+07	45	2.14478e+07	41	26.3536	26.6867	25.8024	26.8103	26.9621	26.5719
P62318	Small nuclear ribonucleoprotein Sm D3	SNRPD3	13916	16	0	-0.488219	0.0335153	7.81514e+07	17	1.2187e+08	7	27.7613	28.0107	27.8489	28.1658	28.4284	28.4913
P62304	Small nuclear ribonucleoprotein E	SNRPE	10804	6	0	-0.767708	0.0152971	3.77981e+07	25	7.00044e+07	15	25.5118	25.9812	25.4085	26.1719	26.6734	26.3594
P62306	Small nuclear ribonucleoprotein F	SNRPF	9725	7	0	-0.863372	0.0081618	1.26899e+07	47	2.54961e+07	34	24.0751	24.5338	24.602	25.0525	25.5449	25.2035
Q92989	Polyribonucleotide 5'-hydroxyl-kinase Clp1	CLP1	47646	2	1	1.70868	0.000755781	368237	272	134477	367	21.4271	21.4121	21.4608	20.2424	19.156	19.7756
Q10570	Cleavage and polyadenylation specificity factor subunit 1	CPSF1	160884	108	1	3.12171	4.156e-06	1.65516e+08	7	2.12465e+07	42	31.991	32.07	32.378	28.6732	29.2134	29.1874
B7Z7B0	Cleavage and polyadenylation specificity factor subunit 4	CPSF4	21957	28	1	3.81034	2.0633e-06	1.06806e+08	14	8.84694e+06	76	28.8463	28.9494	28.7525	25.0737	24.6044	25.439
O95639	Cleavage and polyadenylation specificity factor subunit 4	CPSF4	30255	2	1	3.35825	7.58516e-06	7.56351e+06	76	841358	231	25.2557	25.5253	25.9512	22.0378	22.0138	22.6059
C9JEV9	Cleavage and polyadenylation specificity factor subunit 4	CPSF4	23653	7	1	3.25122	1.03856e-06	9.1754e+06	64	1.0915e+06	199	25.3737	25.5152	25.3679	22.2308	21.9127	22.3596
Q16630	Cleavage and polyadenylation specificity factor subunit 6	CPSF6	59210	8	1	1.9312	0.000434646	1.03751e+06	192	313613	297	23.0718	23.1575	22.663	21.6101	20.7508	20.7377
Q8N684	Cleavage and polyadenylation specificity factor subunit 7	CPSF7	52050	9	1	2.69342	0.000507238	2.85355e+06	122	571159	258	24.253	24.5132	24.7792	21.7398	21.022	22.7034
Q05048	Cleavage stimulation factor subunit 1	CSTF1	48358	47	1	5.06258	1.11075e-07	2.46686e+08	2	8.24454e+06	81	30.6059	30.7449	30.9254	25.3837	25.8604	25.8445
P33240	Cleavage stimulation factor subunit 2	CSTF2	60959	38	1	2.77372	8.09967e-06	1.81271e+08	5	2.93528e+07	28	30.2314	30.6656	30.7887	27.5616	27.9618	27.8412
Q9H0L4	Cleavage stimulation factor subunit 2 tau variant	CSTF2T	64437	20	1	6.31142	0.00024171	2.36454e+07	33	549587	260	27.4966	27.7314	28.2535	21.9331	19.4537	23.1604
Q12996	Cleavage stimulation factor subunit 3	CSTF3	82922	78	1	5.47512	4.14235e-08	1.30658e+08	10	3.32876e+06	129	30.6289	30.8352	30.8494	25.1845	25.1397	25.564
Q6UN15	Pre-mRNA 3'-end-processing factor FIP1	FIP1L1	66526	30	1	3.1997	9.99981e-07	5.10156e+07	21	6.17225e+06	101	28.5118	28.8956	28.7946	25.4081	25.5709	25.624
O43809	Cleavage and polyadenylation specificity factor subunit 5	NUDT21	26227	13	1	2.3757	3.93947e-05	7.36602e+06	79	1.63056e+06	172	25.38	25.5627	25.4591	22.7072	23.0362	23.5313
P62136	Serine/threonine-protein phosphatase PP1-alpha catalytic subunit	PPP1CA	37512	13	1	1.78561	2.60083e-05	5.20494e+06	87	1.67248e+06	168	25.1046	25.1628	25.0789	23.1388	23.4266	23.4241
P62140	Serine/threonine-protein phosphatase PP1-beta catalytic subunit	PPP1CB	37187	3	1	3.7483	4.8252e-05	1.06137e+06	189	98463.1	395	22.4929	22.671	23.0792	19.8675	18.7097	18.4209
P36873	Serine/threonine-protein phosphatase PP1-gamma catalytic subunit	PPP1CC	36984	2	1	2.52748	0.000987362	974544	199	218426	324	22.6595	22.5638	22.3736	20.4377	18.939	20.6378
Q96QC0	Serine/threonine-protein phosphatase 1 regulatory subunit 10	PPP1R10	99058	7	1	4.35696	9.41145e-05	443689	263	30423.8	444	22.9381	23.1037	23.4795	18.2145	18.1865	20.0494
Q9NP77	RNA polymerase II subunit A C-terminal domain phosphatase SSU72	SSU72	22574	17	1	9.28428	8.18604e-10	3.37314e+07	29	44383.3	432	27.057	26.9657	26.7852	17.8377	17.553	17.5644
Q9C0J8	pre-mRNA 3' end processing protein WDR33	WDR33	145891	95	1	3.40711	4.93488e-07	7.53863e+07	18	8.0063e+06	83	30.4741	30.591	30.6202	27.0932	27.017	27.3537
Q6UXN9	WD repeat-containing protein 82	WDR82	35079	14	1	1.75489	7.39734e-05	9.00649e+06	67	2.99648e+06	137	25.7779	25.8689	26.0899	23.9122	24.1765	24.3833
Q9P2I0	Cleavage and polyadenylation specificity factor subunit 2	CPSF2	88487	78	1	2.32909	5.99765e-06	1.48117e+08	8	3.28922e+07	27	31.0182	31.2242	31.2179	28.6492	28.8593	28.9644
Q9UKF6	Cleavage and polyadenylation specificity factor subunit 3	CPSF3	77486	83	1	2.29732	1.31544e-05	1.92103e+08	3	4.33595e+07	21	31.0851	31.3948	31.2728	28.6939	29.1427	29.024
Q92797	Symplekin	SYMPK	141148	91	1	2.18478	1.51668e-05	6.59045e+07	20	1.63835e+07	50	30.5566	30.6494	30.7481	28.2835	28.3751	28.7411
Q15554	Telomeric repeat-binding factor 2	TERF2	59594	11	1	3.5395	7.94875e-06	857464	215	86674.6	402	22.8434	23.2367	23.3686	19.76	19.1004	19.9697
Q5VSQ6	Procollagen-proline 4-dioxygenase (Fragment)	P4HA1	60967	17	1	3.39925	6.01874e-06	9.56279e+06	61	1.06786e+06	201	26.6128	26.6767	26.7368	23.4059	22.7618	23.661
Q9NYB0	Telomeric repeat-binding factor 2-interacting protein 1	TERF2IP	44260	6	1	3.22045	3.71182e-05	2.01996e+06	150	246250	314	23.2933	23.9941	24.3079	20.4543	20.3883	21.0914
O15460	Prolyl 4-hydroxylase subunit alpha-2	P4HA2	60902	7	1	3.13745	2.14625e-06	842029	216	79039.9	404	23.3084	23.3203	23.252	20.4749	20.1064	19.8871
P13674	Prolyl 4-hydroxylase subunit alpha-1	P4HA1	61049	1	1	2.9968	2.84157e-06	116547	368		not quantified	19.9962	20.2869	20.5288	17.253	17.153	17.4155
Q32P28	Prolyl 3-hydroxylase 1	P3H1	83394	19	1	2.98143	7.24622e-06	4.17952e+06	96	612808	250	25.4275	25.4644	25.4016	22.8566	22.0697	22.4229
P61956	Small ubiquitin-related modifier 2	SUMO2	10871	1	1	2.90584	0.000112388	886739	210		not quantified	19.3703	20.6303	20.5384	17.253	17.153	17.4155
P07237	Protein disulfide-isomerase	P4HB	57116	20	1	2.88018	1.38055e-05	5.8706e+06	83	910395	218	25.9733	26.3844	26.4124	23.0324	23.3327	23.7645
Q9NQG5	Regulation of nuclear pre-mRNA domain-containing protein 1B	RPRD1B	36900	2	1	2.79731	4.43315e-06	197408	329		not quantified	19.7893	20.3204	20.1037	17.253	17.153	17.4155
Q6P1J9	Parafibromin	CDC73	60577	3	1	2.5672	4.2727e-05	292470	292	54648.7	423	21.7623	22.0227	21.6101	19.2941	19.6394	18.7599
O95104	SR-related and CTD-associated factor 4	SCAF4	125869	2	1	2.48246	0.0033023	84926.9	393	16230.6	465	19.9877	20.3353	19.8226	18.7441	17.5125	16.4416
O75718	Cartilage-associated protein	CRTAP	46562	11	1	2.46597	0.000144375	2.35974e+06	135	496042	266	24.3901	24.7806	24.122	22.4723	21.4444	21.9783
Q6V0I7	Protocadherin Fat 4	FAT4	542687	1	1	2.4607	5.04106e-05	74253.8	397	10984.6	467	22.0115	22.4903	22.4878	19.456	19.9184	20.2332
P23284	Peptidyl-prolyl cis-trans isomerase B	PPIB	23743	14	1	2.45973	6.16552e-06	1.36159e+07	46	2.73899e+06	144	26.1071	26.2123	26.2373	23.5061	23.9709	23.7004
Q6PD62	RNA polymerase-associated protein CTR9 homolog	CTR9	133502	2	1	2.39733	0.000692344	108041	376	25943.1	451	21.2664	21.1321	21.4097	19.3228	17.9366	19.3568
Q96I24	Far upstream element-binding protein 3	FUBP3	61640	7	1	2.27074	0.000489114	1.12359e+06	185	284422	306	23.6423	23.7979	24.0642	20.9903	21.3815	22.3204
P60174	Triosephosphate isomerase	TPI1	26669	2	1	2.16361	0.00325145	160771	340	34875.9	440	20.202	20.1775	18.5855	17.0195	17.7367	17.7179
Q92945	Far upstream element-binding protein 2	KHSRP	73115	59	1	2.12431	4.88385e-05	7.47533e+07	19	1.94248e+07	45	29.7819	29.9365	30.277	27.6816	27.7566	28.1842
Q9UK61	Protein TASOR	TASOR	189032	6	1	1.88511	0.00312891	65664.4	402	22157.8	456	21.3079	21.0471	20.8603	19.7393	18.2343	19.5864
Q8WXF1	Paraspeckle component 1	PSPC1	58744	1	1	1.79473	3.27927e-05	58928.3	409		not quantified	19.1935	19.1201	18.8921	17.253	17.153	17.4155
Q9UQ35	Serine/arginine repetitive matrix protein 2	SRRM2	299615	7	1	1.73496	0.000573366	219587	320	77983.4	405	23.4044	23.4815	23.7733	22.0898	21.2608	22.1037
P13667	Protein disulfide-isomerase A4	PDIA4	72932	2	1	1.65289	0.000654424	85656.3	390	18563.6	461	20.6586	19.7355	20.4912	18.5673	18.7543	18.6052
Q8N201	Integrator complex subunit 1	INTS1	244297	2	1	1.63356	0.00184733	12049.6	470		not quantified	19.3533	18.1939	19.175	17.253	17.153	17.4155
P07195	L-lactate dehydrogenase B chain	LDHB	36638	4	1	1.51395	0.000174279	661467	234	260990	312	22.1639	22.2268	22.249	20.9892	20.6727	20.436
A0A087WU03	Heterogeneous nuclear ribonucleoprotein D-like	HNRNPDL	6722	7	1	1.47117	0.000294587	2.86041e+06	121	1.15652e+06	196	21.7311	21.888	22.1838	20.2275	20.4831	20.6788
Q96EP5	DAZ-associated protein 1	DAZAP1	43383	2	1	1.30509	0.0037573	498339	253	156011	353	21.2538	21.3008	20.6305	19.2855	19.8689	20.1154
Q96AE4	Far upstream element-binding protein 1	FUBP1	67560	28	1	1.2815	0.000222392	7.47817e+06	77	3.43409e+06	127	26.4024	26.5245	26.5469	25.0265	25.2399	25.3628
P04406	Glyceraldehyde-3-phosphate dehydrogenase	GAPDH	36053	4	1	1.12998	0.00174739	841488	218	444047	274	22.3354	22.4789	22.4351	21.5338	20.8861	21.4395
O00442	RNA 3'-terminal phosphate cyclase	RTCA	39337	26	1	1.06206	0.000687883	2.2082e+07	35	1.17865e+07	61	27.1481	27.2096	27.4696	26.1301	26.205	26.3059
Q8NEY8	Periphilin-1	PPHLN1	52737	2	1	1.04444	0.00306384	240232	308	128971	372	21.1215	21.482	21.3359	20.2133	20.6229	19.97
P23246	Splicing factor, proline- and glutamine-rich	SFPQ	76149	10	1	1.00425	0.00997883	975303	198	576967	256	23.4391	23.4935	23.7254	22.5064	22.0725	23.0664
Q86W50	RNA N6-adenosine-methyltransferase METTL16	METTL16	63621	8	1	-6.58472	4.45294e-09		not quantified	1.62936e+06	173	17.2735	17.3181	17.2397	23.8637	23.7279	23.9939
Q15427	Splicing factor 3B subunit 4	SF3B4	44386	2	1	-5.25151	4.50784e-08		not quantified	1.00692e+06	205	17.2735	17.3181	17.2397	22.553	22.7552	22.2776
Q86TN4	tRNA 2'-phosphotransferase 1	TRPT1	27742	6	1	-4.7403	2.43163e-07	29549	446	1.18397e+06	193	17.6507	18.2105	17.6558	22.6756	22.4149	22.6474
Q15631	Translin	TSN	26183	8	1	-3.53476	2.63666e-07	771691	224	9.8857e+06	67	21.9667	21.7604	21.7839	25.466	25.3104	25.3388
Q2M296	Methenyltetrahydrofolate synthase domain-containing protein	MTHFSD	42173	4	1	-3.50094	5.82037e-07	46284.7	425	849922	230	19.0337	18.8638	19.019	22.2966	22.4123	22.7104
Q99598	Translin-associated protein X	TSNAX	33112	15	1	-3.28292	2.22629e-05	447884	260	4.78368e+06	111	21.0083	21.5066	22.1204	24.6486	24.7672	25.0682
Q00577	Transcriptional activator protein Pur-alpha	PURA	34911	5	1	-3.13769	2.15941e-05	111670	374	1.00608e+06	206	19.5616	18.7633	18.5068	21.9739	22.1166	22.1542
Q15020	Squamous cell carcinoma antigen recognized by T-cells 3	SART3	109935	7	1	-2.9956	1.09092e-05	18190.1	463	230853	320	18.7825	18.7789	19.3404	22.0106	21.6372	22.2407
Q8IZ69	tRNA (uracil-5-)-methyltransferase homolog A	TRMT2A	68726	5	1	-2.76212	0.000922473	15643.7	464	224391	323	18.1945	18.0393	18.3955	21.4538	19.8127	21.649
Q8IX12	Cell division cycle and apoptosis regulator protein 1	CCAR1	132821	20	1	-2.59678	0.000235722	253174	298	1.6133e+06	175	22.5856	21.4202	22.5614	24.5458	24.7104	25.1013
P12956	X-ray repair cross-complementing protein 6	XRCC6	69843	42	1	-2.5909	2.6081e-06	3.32872e+06	111	2.25375e+07	40	25.4879	25.4122	25.5122	28.0458	27.8985	28.2408
P13010	X-ray repair cross-complementing protein 5	XRCC5	82705	33	1	-2.58016	2.4258e-06	2.44247e+06	132	1.61195e+07	53	25.2	25.2161	25.051	27.8358	27.7947	27.5771
O95059	Ribonuclease P protein subunit p14	RPP14	13693	2	1	-2.4609	0.00679245	127114	359	556574	259	19.5963	17.4585	17.1757	20.4783	20.2273	20.9077
P62888	60S ribosomal protein L30	RPL30	12784	1	1	-2.40275	4.00612e-06		not quantified	334199	289	17.2735	17.3181	17.2397	19.4952	19.7217	19.8226
B2RNR6	Zinc finger RNA binding protein	ZFR	117014	31	1	-2.33698	2.10244e-05	1.56325e+06	170	8.80915e+06	77	24.4508	24.6476	25.088	27.0571	26.9628	27.1776
Q8IZ73	RNA pseudouridylate synthase domain-containing protein 2	RPUSD2	61311	2	1	-2.30463	0.00702308		not quantified	81757.2	403	17.2735	17.3181	17.2397	19.9148	20.6663	18.1641
Q96SI9	Spermatid perinuclear RNA-binding protein	STRBP	73653	28	1	-2.28938	5.57986e-06	1.34566e+06	177	7.33321e+06	89	24.1881	24.5166	24.4032	26.6498	26.6101	26.7161
Q12905	Interleukin enhancer-binding factor 2	ILF2	43062	21	1	-2.22772	6.99174e-06	7.66642e+06	74	4.02588e+07	23	25.5936	25.8783	25.7735	28.0207	27.8493	28.0585
O43390	Heterogeneous nuclear ribonucleoprotein R	HNRNPR	70943	48	1	-2.20485	1.62248e-05	2.73625e+07	31	1.40966e+08	5	28.3278	28.5265	28.7958	30.6237	30.7351	30.9058
O60506	Heterogeneous nuclear ribonucleoprotein Q	SYNCRIP	69603	49	1	-2.1242	5.96751e-06	1.55998e+07	44	7.56022e+07	14	27.5417	27.7573	27.7027	29.7973	29.7969	29.7802
Q08211	ATP-dependent RNA helicase A	DHX9	140958	41	1	-2.11734	7.03446e-06	2.04285e+06	149	9.93074e+06	66	25.6133	25.6649	25.6928	27.919	27.6643	27.7399
Q02809	Procollagen-lysine,2-oxoglutarate 5-dioxygenase 1	PLOD1	83550	12	1	-2.0921	1.06484e-05	211723	322	998091	208	21.7378	21.8775	21.5379	23.8666	23.7301	23.8327
Q9Y3I0	RNA-splicing ligase RtcB homolog	RTCB	55210	9	1	-2.07938	0.0008422	314263	287	1.3748e+06	186	22.1795	21.2157	20.9637	23.5054	23.2145	23.8771
P09429	High mobility group protein B1	HMGB1	24894	14	1	-2.05074	0.000162199	3.52796e+06	107	1.63467e+07	51	23.2434	23.9691	23.3757	25.4536	25.3713	25.9156
P26583	High mobility group protein B2	HMGB2	24034	5	1	-2.0162	0.000229233	632915	238	2.81153e+06	140	21.2381	20.673	21.6102	23.1905	22.9824	23.397
Q96NB3	Zinc finger protein 830	ZNF830	41999	3	1	-1.9951	0.000130484	9699.78	471	144391	361	17.55	17.6712	18.1602	19.9635	19.9584	19.4449
Q12906	Interleukin enhancer-binding factor 3	ILF3	95338	27	1	-1.92774	1.74875e-05	3.16543e+06	115	1.33706e+07	57	25.4655	25.3213	25.6171	27.287	27.4004	27.4998
Q8WUA4	General transcription factor 3C polypeptide 2	GTF3C2	100680	4	1	-1.90314	0.0012123	30245	445	161367	348	19.5599	18.3998	18.7885	20.872	20.4157	21.1699
Q8IZH2	5'-3' exoribonuclease 1	XRN1	194107	5	1	-1.90126	0.00015409	13796.4	468	75860.5	408	19.4914	18.7537	19.0124	21.1133	21.0928	20.7551
A0A7I2YQN2	Heterogeneous nuclear ribonucleoprotein Q	SYNCRIP	62528	1	1	-1.89289	0.00258005	1.77605e+06	159	7.04589e+06	90	23.726	24.0977	25.1636	25.8553	26.2489	26.5619
O15347	High mobility group protein B3	HMGB3	22980	3	1	-1.87895	0.000990464	442075	264	1.72516e+06	165	20.2121	20.3279	21.3717	22.3347	22.6615	22.5524
P52756	RNA-binding protein 5	RBM5	92154	9	1	-1.83925	0.000293587	155439	343	624674	249	20.7372	21.3772	20.7338	22.9072	22.4443	23.0145
Q52LJ0	Protein FAM98B	FAM98B	45547	6	1	-1.8056	0.00263797	117784	366	518699	265	20.1333	20.1105	20.1661	22.5661	21.0615	22.1991
Q8WW12	PEST proteolytic signal-containing nuclear protein	PCNP	18925	4	1	-1.71282	0.000160691	1.8976e+06	157	6.98368e+06	91	22.5416	22.7418	22.7111	23.9848	24.5596	24.5886
B4DDB6	Heterogeneous nuclear ribonucleoprotein A3, isoform CRA_a	HNRPA3	37029	1	1	-1.6537	0.000280802	30781.2	444	296191	302	19.0586	19.5145	18.7277	20.745	20.7129	20.804
P09651	Heterogeneous nuclear ribonucleoprotein A1	HNRNPA1	38747	20	1	-1.63231	8.36492e-05	1.19819e+07	51	4.11789e+07	22	26.0642	26.2716	26.4168	27.7043	28.0515	27.8937
Q96E39	RNA binding motif protein, X-linked-like-1	RBMXL1	42142	1	1	-1.60197	0.00744185	156713	342	524208	264	20.3179	20.5224	21.5711	21.7833	22.5978	22.8362
Q9UNP9	Peptidyl-prolyl cis-trans isomerase E	PPIE	33431	6	1	-1.60192	0.0027613	572478	246	1.91832e+06	159	21.2735	21.9794	22.2568	22.9462	23.8612	23.5081
O00469	Procollagen-lysine,2-oxoglutarate 5-dioxygenase 2	PLOD2	84686	1	1	-1.60043	4.52849e-05		not quantified	35130.6	439	17.2735	17.3181	17.2397	18.8599	18.7396	19.0331
Q9ULR0	Pre-mRNA-splicing factor ISY1 homolog	ISY1	32992	5	1	-1.59211	0.00544336	245791	303	776285	237	19.7052	21.1172	21.0616	22.1871	22.2056	22.2676
P09234	U1 small nuclear ribonucleoprotein C	SNRPC	17394	3	1	-1.59014	4.18483e-05	659289	235	2.18378e+06	152	20.6274	20.7038	20.5165	22.1398	22.3153	22.163
Q9BQ61	Telomerase RNA component interacting RNase	TRIR	18419	4	1	-1.58333	0.00118951	1.09952e+06	186	3.63014e+06	123	22.0438	22.2933	21.5719	23.0972	23.6724	23.8893
O95619	YEATS domain-containing protein 4	YEATS4	26499	1	1	-1.57659	0.000797566		not quantified	95350.3	396	17.2735	17.3181	17.2397	18.3139	19.2735	18.9737
Q9BWJ5	Splicing factor 3B subunit 5	SF3B5	10135	5	1	-1.57291	0.000101949	5.09123e+06	88	1.67714e+07	49	23.2433	23.5557	23.2254	24.7391	24.9528	25.0512
P16383	Intron Large complex component GCFC2	GCFC2	89385	7	1	-1.55221	0.00270012	93020.5	385	295415	303	20.6671	21.0818	19.9906	22.5417	21.9211	21.9333
Q8IUH3	RNA-binding protein 45	RBM45	53502	18	1	-1.54417	0.000820963	2.07113e+06	146	6.74777e+06	95	24.3064	24.3072	24.9993	25.8646	26.0001	26.3807
O75937	DnaJ homolog subfamily C member 8	DNAJC8	29842	9	1	-1.46758	0.00403902	2.41399e+06	133	6.81913e+06	94	23.6645	23.83	22.6556	24.6783	25.1037	24.7708
O75818	Ribonuclease P protein subunit p40	RPP40	41834	2	1	-1.38151	0.00755622	36213.3	437	106344	391	17.8294	17.7642	18.4288	19.1957	20.0975	18.8737
O75534	Cold shock domain-containing protein E1	CSDE1	88885	28	1	-1.37444	0.000752549	2.77159e+06	124	8.02575e+06	82	25.3309	25.4816	26.0077	26.9507	26.8436	27.1492
Q9Y3F4	Serine-threonine kinase receptor-associated protein	STRAP	38438	19	1	-1.34056	0.000323293	9.20784e+06	63	2.58045e+07	32	25.9688	26.1851	26.4633	27.4576	27.6604	27.5208
B4DN17	Methenyltetrahydrofolate synthase domain-containing protein		42112	1	1	-1.3355	0.000911572	22850.8	455	173210	344	18.7028	19.0896	18.3377	20.1107	19.9202	20.1057
Q8TC92	Ecto-NOX disulfide-thiol exchanger 1	ENOX1	73348	8	1	-1.33162	0.00108776	300563	291	831616	232	21.8903	21.8329	21.337	23.3289	22.9291	22.7971
Q13595	Transformer-2 protein homolog alpha	TRA2A	32689	3	1	-1.32917	0.0023328	352977	277	987557	211	20.9565	20.6655	21.0889	22.3321	22.6383	21.7281
Q9H6S0	3'-5' RNA helicase YTHDC2	YTHDC2	160248	29	1	-1.3286	0.0030849	321202	284	939144	214	23.1878	23.0068	23.6266	24.7544	24.0962	24.9564
P62995	Transformer-2 protein homolog beta	TRA2B	33666	9	1	-1.30466	0.00576961	1.24826e+06	180	3.44436e+06	126	21.8334	22.3953	22.6944	23.086	23.9459	23.8052
P09012	U1 small nuclear ribonucleoprotein A	SNRPA	31280	20	1	-1.30134	0.00137902	2.46973e+07	32	6.7835e+07	16	26.4244	26.7379	27.06	27.7157	28.1938	28.2167
Q96BP3	Peptidylprolyl isomerase domain and WD repeat-containing protein 1	PPWD1	73575	2	1	-1.28049	0.00148029	14611.1	467	40854.1	434	17.5505	17.8833	17.6987	19.4402	18.7815	18.7523
K7EK43	Tubulin beta-6 chain (Fragment)	TUBB6	3422	2	1	-1.27059	0.00237108	407795	266	1.64347e+06	171	19.339	19.3437	19.1833	20.3662	21.0968	20.2148
P78527	DNA-dependent protein kinase catalytic subunit	PRKDC	469089	104	1	-1.2279	0.000466267	940811	202	2.47655e+06	147	26.3156	26.0763	26.3803	27.5517	27.2678	27.6365
Q6ZN17	Protein lin-28 homolog B	LIN28B	27084	25	1	-1.19204	0.00129418	3.77473e+07	26	9.66324e+07	9	27.6965	27.9005	28.3216	29.1206	29.0323	29.3418
Q16206	Ecto-NOX disulfide-thiol exchanger 2	ENOX2	70082	5	1	-1.18537	0.000865451	160240	341	412104	278	20.9771	20.7972	21.1636	22.4047	21.9232	22.1662
Q9Y4Y9	U6 snRNA-associated Sm-like protein LSm5	LSM5	9937	2	1	-1.14127	0.00472609	1.20077e+06	183	2.91036e+06	138	20.3065	20.9992	20.698	21.7206	22.205	21.5019
Q9Y3B4	Splicing factor 3B subunit 6	SF3B6	14585	6	1	-1.1233	0.0056145	1.53305e+06	171	3.63846e+06	122	22.1732	22.2613	21.4831	23.428	22.9257	22.9339
P51991	Heterogeneous nuclear ribonucleoprotein A3	HNRNPA3	39595	11	1	-1.11609	0.000702999	2.84226e+06	123	6.73643e+06	96	24.32	24.3833	23.9611	25.2918	25.3278	25.3931
Q9Y3C6	Peptidyl-prolyl cis-trans isomerase-like 1	PPIL1	18237	3	1	-1.04224	0.00236557	198932	327	1.39595e+06	184	20.893	21.0125	21.1384	21.6902	22.2215	22.259
Q86U42	Polyadenylate-binding protein 2	PABPN1	32749	9	1	-1.02587	0.0011175	1.08406e+07	54	2.43276e+07	36	25.6892	25.8697	25.7212	26.703	27.0259	26.6288
Q9Y4A5	Transformation/transcription domain-associated protein	TRRAP	437600	2	0	-1.32673	0.000752667	2608.38	476	5462.82	477	17.6271	17.5051	18.1271	19.0672	18.9338	19.2385
Q96I25	Splicing factor 45	RBM17	44962	24	0	-0.952439	0.00309434	4.39411e+06	93	9.56519e+06	71	25.1383	25.4087	24.999	26.2432	25.8645	26.2956
Q15459	Splicing factor 3A subunit 1	SF3A1	88886	26	0	-0.943802	0.00271788	3.19974e+06	114	6.90859e+06	92	25.6831	25.6861	25.4427	26.418	26.384	26.8413
Q8NI27	THO complex subunit 2	THOC2	182775	7	0	-0.940304	0.00621005	65062.4	404	139096	364	21.1181	20.9442	20.5763	22.0505	21.4932	21.9157
Q12874	Splicing factor 3A subunit 3	SF3A3	58849	17	0	-0.936121	0.00295466	3.82562e+06	99	8.30775e+06	79	25.0879	25.2987	25.0796	26.03	25.8589	26.3857
Q8N1G2	Cap-specific mRNA (nucleoside-2'-O-)-methyltransferase 1	CMTR1	95321	3	0	-0.918032	0.00477838	40439.1	430	120665	380	19.9298	20.2939	19.9621	21.139	20.6526	21.1483
O75817	Ribonuclease P protein subunit p20	POP7	15651	3	0	-0.916257	0.00266614	1.06305e+06	188	2.27864e+06	150	20.6848	20.9193	20.8831	21.7116	21.5287	21.9957
P08579	U2 small nuclear ribonucleoprotein B''	SNRPB2	25486	19	0	-0.902532	0.000918224	2.1863e+07	36	4.56032e+07	20	26.2748	26.3535	26.3524	27.2562	27.1594	27.2727
Q8IWX8	Calcium homeostasis endoplasmic reticulum protein	CHERP	103702	17	0	-0.900285	0.00299715	2.57236e+06	129	5.34788e+06	102	25.0791	25.0777	24.749	25.9351	25.6521	26.0194
O60306	RNA helicase aquarius	AQR	171295	24	0	-0.891333	0.00437015	990408	196	2.07631e+06	155	24.8631	24.5972	24.7279	25.5408	25.3834	25.9379
P84103	Serine/arginine-rich splicing factor 3	SRSF3	19330	4	0	-0.888726	0.00539655	1.23235e+07	49	2.54726e+07	35	24.9727	25.16	25.4967	25.8591	26.1566	26.2798
Q15393	Splicing factor 3B subunit 3	SF3B3	135577	61	0	-0.865533	0.00413572	1.12297e+07	52	2.27314e+07	39	27.8601	27.7795	27.7806	28.345	28.8366	28.8352
O75533	Splicing factor 3B subunit 1	SF3B1	145830	57	0	-0.842882	0.00547551	3.79774e+06	100	7.68125e+06	86	26.5871	26.6226	26.3403	27.3559	27.0947	27.6281
P98179	RNA-binding protein 3	RBM3	17170	3	0	-0.831439	0.00424468	356862	276	712017	241	20.0273	20.2285	20.0342	20.7075	20.8995	21.1773
P05455	Lupus La protein	SSB	46837	24	0	-0.803015	0.00977139	1.26116e+07	48	2.42847e+07	37	26.5896	26.9639	27.2326	27.5752	27.8861	27.7338
O43143	Pre-mRNA-splicing factor ATP-dependent RNA helicase DHX15	DHX15	90933	63	0	-0.796914	0.00312556	1.73233e+07	41	3.37637e+07	26	27.977	28.1451	28.0409	28.7627	28.7505	29.0405
P05388	60S acidic ribosomal protein P0	RPLP0	34274	4	0	-0.780759	0.00587038	137594	352	394770	281	20.3222	20.1381	20.4144	21.3305	20.9393	20.9472
Q1KMD3	Heterogeneous nuclear ribonucleoprotein U-like protein 2	HNRNPUL2	85105	11	0	-0.780553	0.00612357	305170	289	579258	255	21.9791	22.3834	21.9979	23.0345	22.9202	22.7473
O75607	Nucleoplasmin-3	NPM3	19344	1	0	-0.683868	0.00922375	26321.9	450	66163.2	414	16.4897	16.8788	16.6067	17.2189	17.3342	17.4737
Q9BTF0	THUMP domain-containing protein 2	THUMPD2	56433	22	0	0.60664	0.00762173	1.03585e+07	58	7.56905e+06	88	26.8582	27.0055	27.0212	26.3626	26.3511	26.3513
P62937	Peptidyl-prolyl cis-trans isomerase A	PPIA	18012	8	0	0.729299	0.00568487	2.13098e+06	143	1.42855e+06	180	23.4308	23.1435	23.3335	22.5053	22.4703	22.7443
P55884	Eukaryotic translation initiation factor 3 subunit B	EIF3B	92482	1	0	0.775764	0.00907678	37367.5	435	24382.7	454	19.0521	18.7518	19.0409	17.8994	18.1684	18.4497
Q92900	Regulator of nonsense transcripts 1	UPF1	124345	2	0	0.830466	0.00397895	12468.1	469	24399.5	453	19.5068	19.7822	19.9325	18.7592	18.989	18.9819
A0A248RGE3	40S ribosomal protein S27a (Fragment)		16717	2	0	0.852268	0.00289655	1.05164e+06	190	653707	246	21.7684	21.9302	21.7195	20.8563	20.8243	21.1806
A0A0J9YVP6	60 kDa poly(U)-binding-splicing factor (Fragment)	PUF60	57399	11	0	0.905976	0.00609606	1.08902e+06	187	628718	248	23.4982	23.87	23.1294	22.6432	22.5652	22.5712
Q86VM9	Zinc finger CCCH domain-containing protein 18	ZC3H18	106378	6	0	0.906587	0.00558667	411354	265	242008	316	22.9	22.3733	22.981	21.8852	21.6824	21.9669
Q7Z6E9	E3 ubiquitin-protein ligase RBBP6	RBBP6	201564	2	0	0.963537	0.00952568	37902.1	434	6127.21	476	20.3427	19.9005	20.7255	19.0894	19.4041	19.5845
P49959	Double-strand break repair protein MRE11	MRE11	80593	5	0	2.55357	0.00350504	78485.9	395	27214.6	449	20.4809	20.6158	20.5814	16.7389	18.0797	19.1988
O75934	Pre-mRNA-splicing factor SPF27	BCAS2	26131	2	0	1.24135	0.000684214	168262	336	111112	387	20.1243	20.2153	20.111	18.8429	19.2368	18.6469
P11021	Endoplasmic reticulum chaperone BiP	HSPA5	72333	16	0	0.564395	0.0100743	2.14243e+06	142	1.61425e+06	174	24.7641	24.7691	24.7501	24.2235	24.1171	24.2495
Q13151	Heterogeneous nuclear ribonucleoprotein A0	HNRNPA0	30841	2	0	-1.13438	0.0100905	202005	325	456486	273	20.0517	20.2695	19.1145	20.8919	21.0246	20.9224
O15042	U2 snRNP-associated SURP motif-containing protein	U2SURP	118292	38	0	-0.762189	0.0101086	5.08223e+06	89	9.77927e+06	69	26.3404	26.488	26.1786	27.1385	26.7911	27.3641
O14497	AT-rich interactive domain-containing protein 1A	ARID1A	242045	1	0	0.664915	0.0105005	23682.9	452	10437.3	468	19.3253	19.5729	19.6377	18.9615	18.6515	18.9281
Q15365	Poly(rC)-binding protein 1	PCBP1	37498	4	0	-0.980672	0.0107795	318851	285	688022	242	20.5569	21.5354	21.2958	22.1316	22.0244	22.1741
P38159	RNA-binding motif protein, X chromosome	RBMX	42332	13	0	-0.907781	0.0108451	2.46759e+06	131	5.22799e+06	103	24.5297	24.8014	25.0901	25.3068	25.8269	26.0108
Q9Y580	RNA-binding protein 7	RBM7	30504	13	0	-0.620956	0.0109641	5.55154e+06	86	9.61442e+06	70	24.6748	24.7574	24.6491	25.4516	25.1068	25.3858
P35637	RNA-binding protein FUS	FUS	53426	8	0	-0.978772	0.0111355	1.40731e+06	174	3.04091e+06	136	23.0916	23.1163	22.7066	23.6552	24.4877	23.7079
P25398	40S ribosomal protein S12	RPS12	14515	1	0	-0.659044	0.0113951	210431	324	124928	375	18.8271	19.1289	18.9683	19.5551	19.8519	19.4945
Q15084	Protein disulfide-isomerase A6	PDIA6	48121	1	0	0.629561	0.0117404	40218.6	431	10433.4	469	18.212	18.5975	18.4638	17.7072	17.8823	17.7951
P05166	Propionyl-CoA carboxylase beta chain, mitochondrial	PCCB	58216	6	0	-3.41251	0.0119482	39958.2	432	231653	319	19.8318	16.9167	18.1115	19.8544	22.862	22.381
A0A286YEZ8	Heterogeneous nuclear ribonucleoprotein R (Fragment)	HNRNPR	16186	2	0	-1.44092	0.0121664	150005	346	601332	252	19.4896	18.1023	18.9047	20.7978	20.268	19.7535
Q13148	TAR DNA-binding protein 43	TARDBP	44740	3	0	-0.691867	0.0122891	359950	274	640946	247	21.0851	21.206	20.7195	21.6881	21.5573	21.8408
Q8WVV9	Heterogeneous nuclear ribonucleoprotein L-like	HNRNPLL	60083	5	0	-1.16007	0.0124751	165176	337	380712	285	21.1422	20.8786	19.911	21.782	21.6275	22.0025
P08670	Vimentin	VIM	53652	3	0	1.1754	0.0127026	245510	304	133832	368	21.4758	21.5913	21.4866	20.5897	19.5662	20.8716
O43707	Alpha-actinin-4	ACTN4	104854	11	0	1.38927	0.0138604	230818	311	89236.9	400	22.5787	22.4141	21.1059	20.5465	20.3971	20.9873
P63165	Small ubiquitin-related modifier 1	SUMO1	11557	1	0	1.4341	0.0142968	144094	347	100362	394	20.0651	18.8426	20.152	17.7854	18.8258	18.1461
P22626	Heterogeneous nuclear ribonucleoproteins A2/B1	HNRNPA2B1	37430	15	0	-0.745014	0.014489	8.59056e+06	70	1.61765e+07	52	25.687	25.6694	26.154	26.3804	26.5125	26.8525
Q9BUJ2	Heterogeneous nuclear ribonucleoprotein U-like protein 1	HNRNPUL1	95739	67	0	-0.663354	0.0145996	1.14705e+08	12	2.03425e+08	3	30.6718	30.6723	31.0891	31.3828	31.3832	31.6572
P11940	Polyadenylate-binding protein 1	PABPC1	70671	18	0	-0.566612	0.0146663	2.47265e+06	130	4.10195e+06	119	25.1616	25.1972	25.0707	25.7133	25.5514	25.8646
A8MWD9	Putative small nuclear ribonucleoprotein G-like protein 15	SNRPGP15	8544	4	0	-1.15712	0.0146834	2.01898e+06	151	4.90205e+06	109	21.5308	22.2095	21.374	22.5505	23.4938	22.5412
P05387	60S acidic ribosomal protein P2	RPLP2	11665	1	0	-0.789402	0.0147666	113678	371	341434	288	18.2461	17.946	18.5628	19.0722	19.295	18.756
P78346	Ribonuclease P protein subunit p30	RPP30	29321	9	0	-0.683236	0.0147921	782581	223	1.42789e+06	181	22.1261	22.2102	22.1062	23.184	22.6556	22.6528
P30876	DNA-directed RNA polymerase II subunit RPB2	POLR2B	133897	5	0	1.99667	0.0152845	127776	357	47264.4	429	21.4649	21.2995	22.0339	19.5623	18.3587	20.8873
P07437	Tubulin beta chain	TUBB	49671	6	0	0.52502	0.015698	2.20272e+06	138	1.70782e+06	167	23.9661	24.0986	23.9749	23.5228	23.3962	23.5457
P10155	60 kDa SS-A/Ro ribonucleoprotein	RO60	60671	6	0	-0.713691	0.0158276	243725	305	441519	275	21.0618	21.7214	21.5942	22.1378	22.1725	22.208
P27694	Replication protein A 70 kDa DNA-binding subunit	RPA1	68138	3	0	-1.21432	0.0161135	60651.5	408	173912	343	19.8006	19.5162	19.4788	20.3751	20.3882	21.6753
P26599	Polypyrimidine tract-binding protein 1	PTBP1	57221	17	0	0.675419	0.0163985	9.47697e+06	62	6.72371e+06	97	25.895	26.0597	26.2159	25.1447	25.3149	25.6848
P30153	Serine/threonine-protein phosphatase 2A 65 kDa regulatory subunit A alpha isoform	PPP2R1A	65309	3	0	0.949927	0.0165052	273553	293	161202	349	21.6659	21.7503	22.082	20.2834	21.2198	21.1451
P07900	Heat shock protein HSP 90-alpha	HSP90AA1	84660	6	0	0.886803	0.0179278	630593	239	403905	279	23.057	22.9545	22.966	22.4353	21.5011	22.3807
Q9H9F9	Actin-related protein 5	ACTR5	68297	1	0	-0.579272	0.0181837	50169.4	418	124222	377	19.351	19.5125	19.6076	19.8771	20.2503	20.0816
P52597	Heterogeneous nuclear ribonucleoprotein F	HNRNPF	45672	6	0	0.868357	0.0191091	461397	258	282214	309	21.6259	21.7441	22.1026	20.5687	21.4648	20.834
Q7RTV0	PHD finger-like domain-containing protein 5A	PHF5A	12405	7	0	-0.805527	0.019522	4.83125e+06	90	9.85914e+06	68	23.7072	23.7941	24.0809	24.4938	24.3503	25.1546
P11388	DNA topoisomerase 2-alpha	TOP2A	174385	4	0	-0.668452	0.0197876	40915.9	428	73955.4	410	20.3599	20.1325	20.5196	21.1048	20.6872	21.2253
Q9H5Z1	Probable ATP-dependent RNA helicase DHX35	DHX35	78910	3	0	-1.42336	0.020431	42903.7	427	129512	371	18.8085	19.6874	18.2467	20.2472	19.7224	21.0431
P34932	Heat shock 70 kDa protein 4	HSPA4	94331	5	0	1.06039	0.0211144	197710	328	106032	392	21.7607	22.2795	21.596	21.0495	21.2752	20.1304
P42285	Exosome RNA helicase MTR4	MTREX	117805	58	0	-0.506097	0.0218565	8.51658e+06	71	1.35109e+07	56	27.3756	27.4126	27.6012	27.9095	27.9206	28.0775
Q9NPD3	Exosome complex component RRP41	EXOSC4	26383	9	0	-0.893017	0.0220831	4.07084e+06	97	7.93512e+06	84	24.2066	23.3649	23.4581	24.1891	24.8284	24.6911
Q96PK6	RNA-binding protein 14	RBM14	69492	8	0	0.903545	0.022908	576927	244	367642	286	22.4401	22.2529	22.2369	21.6061	20.7567	21.8564
Q9H6R0	ATP-dependent RNA helicase DHX33	DHX33	78874	5	0	-1.13088	0.0236261	69706.6	400	165382	346	19.2362	20.6524	20.0623	20.9596	20.8839	21.5
Q07666	KH domain-containing, RNA-binding, signal transduction-associated protein 1	KHDRBS1	48227	3	0	0.686257	0.025972	604168	241	427269	277	21.8476	22.2012	22.204	21.0502	21.3893	21.7546
P53803	DNA-directed RNA polymerases I, II, and III subunit RPABC4	POLR2K	7004	1	0	0.631054	0.02647	1.74267e+06	162	1.28122e+06	189	20.6195	20.8236	20.9761	19.936	20.0726	20.5175
P09661	U2 small nuclear ribonucleoprotein A'	SNRPA1	28416	20	0	-0.496631	0.0272828	1.66195e+07	43	2.60474e+07	30	26.1724	26.4464	26.2051	26.6696	26.7582	26.886
P50990	T-complex protein 1 subunit theta	CCT8	59621	5	0	1.13542	0.0285159	242568	306	130425	370	21.7244	21.7857	21.669	20.8818	21.2407	19.6505
Q13310	Polyadenylate-binding protein 4	PABPC4	70783	5	0	-0.622976	0.0286572	526700	250	886963	223	22.934	22.8996	22.3743	23.3128	23.2144	23.5497
P62316	Small nuclear ribonucleoprotein Sm D2	SNRPD2	13527	11	0	-0.664731	0.028749	9.93266e+06	59	1.72005e+07	48	24.7621	24.9358	24.4058	25.5073	25.5687	25.0219
P46821	Microtubule-associated protein 1B	MAP1B	270634	2	0	0.733916	0.0288527	15493.9	465	6975.57	473	19.193	19.6506	18.7307	18.324	18.5333	18.5152
P98175	RNA-binding protein 10	RBM10	103533	23	0	-1.02947	0.029133	926297	205	1.94052e+06	158	24.4582	23.4282	23.2089	24.5877	24.4798	25.1163
P17096	High mobility group protein HMG-I/HMG-Y	HMGA1	11676	1	0	0.773863	0.0291777	103208	379	258031	313	19.6642	19.7791	19.4548	18.2969	19.0964	19.183
Q9HCS7	Pre-mRNA-splicing factor SYF1	XAB2	100010	15	0	-0.748167	0.0293505	575535	245	1.11493e+06	198	23.3793	23.1351	23.6578	23.9221	23.8758	24.6188
P0DMV8	Heat shock 70 kDa protein 1A	HSPA1A	70052	48	0	0.458519	0.0293656	1.1686e+08	11	9.52027e+07	11	30.413	30.4621	30.4915	29.949	29.9053	30.1367
Q96J01	THO complex subunit 3	THOC3	38772	4	0	-0.759017	0.0296834	127592	358	381839	284	20.6148	20.8103	19.8806	21.3183	21.1832	21.0813
P38919	Eukaryotic initiation factor 4A-III	EIF4A3	46871	9	0	0.622433	0.0307952	1.97723e+06	153	1.45481e+06	178	23.9654	23.9421	24.3853	23.3127	23.3217	23.791
F5H5D3	Tubulin alpha chain	TUBA1C	57730	1	0	0.623878	0.0327371	32501.6	441	16705.3	463	18.2418	18.6105	17.867	17.7219	17.5611	17.5647
P08621	U1 small nuclear ribonucleoprotein 70 kDa	SNRNP70	51557	9	0	-0.521201	0.0336014	3.07914e+06	116	4.99029e+06	108	24.2824	24.3874	24.1686	25.0214	24.547	24.8336
P14625	Endoplasmin	HSP90B1	92469	4	0	0.604899	0.033843	253034	299	191407	336	22.0514	22.1252	21.95	21.6408	21.0251	21.646
Q8N5A5	Zinc finger CCCH-type with G patch domain-containing protein	ZGPAT	57359	1	0	-0.500411	0.0340074	22640.1	456	50778.2	425	18.3952	18.3471	18.3733	18.9922	19.0224	18.6023
Q15269	Periodic tryptophan protein 2 homolog	PWP2	102452	4	0	1.62055	0.0341404	56742.9	412	39928.1	437	20.4509	20.2156	20.6262	20.0419	18.9239	17.4653
P61964	WD repeat-containing protein 5	WDR5	36588	3	0	-0.638307	0.0346411	530202	249	915406	216	21.7753	22.0937	22.2131	22.4089	23.0526	22.5355
P24928	DNA-directed RNA polymerase II subunit RPB1	POLR2A	217176	6	0	1.04431	0.0390457	74231.4	398	40589.6	435	21.2939	21.033	22.0101	20.751	20.8192	19.6339
A0A3B3ITJ4	Heterogeneous nuclear ribonucleoprotein L (Fragment)	HNRNPL	59219	33	0	0.448713	0.0408047	4.63456e+07	23	3.81541e+07	24	28.2993	28.4059	28.5351	27.8964	27.8628	28.135
P53999	Activated RNA polymerase II transcriptional coactivator p15	SUB1	14395	2	0	-1.37855	0.0418286	122357	362	427896	276	18.6959	19.6577	18.2489	20.563	20.9638	19.2112
Q99536	Synaptic vesicle membrane protein VAT-1 homolog	VAT1	41920	6	0	1.35172	0.0425054	718634	226	301829	301	22.3733	22.7341	21.1951	19.8048	21.1945	21.2481
P68371	Tubulin beta-4B chain	TUBB4B	49831	22	0	0.485393	0.0427063	4.02332e+06	98	3.18258e+06	133	24.857	25.0943	24.6488	24.3595	24.2622	24.5222
P51532	Transcription activator BRG1	SMARCA4	184646	6	0	1.24986	0.0431454	96149.3	383	53821.9	424	20.912	21.3154	21.5642	20.5562	18.8538	20.6321
O43684	Mitotic checkpoint protein BUB3	BUB3	37155	4	0	1.1744	0.0440566	357381	275	196329	334	21.2977	20.4538	20.844	20.0585	18.6657	20.3481
A8K4T9	cDNA FLJ77421, highly similar to Homo sapiens autoantigen p542 mRNA		30398	5	0	0.707225	0.0455947	700182	230	492547	267	22.0919	22.139	22.2243	21.8394	21.6581	20.8361
P08238	Heat shock protein HSP 90-beta	HSP90AB1	83264	14	0	0.517647	0.0466207	1.24515e+06	181	941704	213	24.0905	24.1581	23.5768	23.4779	23.3986	23.396
Q15428	Splicing factor 3A subunit 2	SF3A2	49256	6	0	-0.685898	0.0472515	1.77449e+06	160	3.37029e+06	128	23.2319	23.4231	23.3416	23.6664	23.7791	24.6087
Q2TAY7	WD40 repeat-containing protein SMU1	SMU1	57544	8	0	-0.465061	0.0490523	782857	222	1.22738e+06	191	23.0609	23.0716	23.0503	23.5236	23.2709	23.7834
Q9GZS3	WD repeat-containing protein 61	WDR61	33581	5	0	0.502509	0.0498272	997754	194	757128	240	22.5566	22.2622	22.0272	21.6525	21.9704	21.7156
P49916	DNA ligase 3	LIG3	112907	3	0	-1.0373	0.0499279	6439.46	473	24752.5	452	17.7525	17.7704	17.7531	19.8341	18.2899	18.2638
Q9BZJ0	Crooked neck-like protein 1	CRNKL1	100452	13	0	-0.605385	0.0506564	524628	251	903146	219	23.0279	23.1599	23.6708	23.711	23.7366	24.227
P62312	U6 snRNA-associated Sm-like protein LSm6	LSM6	9128	7	0	-0.464487	0.0513109	3.9745e+07	24	6.06726e+07	17	25.9604	26.0119	26.1884	26.48	26.7713	26.3028
P62310	U6 snRNA-associated Sm-like protein LSm3	LSM3	11845	6	0	-0.633318	0.0513834	1.04249e+07	57	1.78155e+07	47	23.3879	24.0385	23.946	24.3804	24.7739	24.1181
Q8NI36	WD repeat-containing protein 36	WDR36	105322	2	0	-0.65173	0.0527404	49311.6	421	60526.4	418	19.0853	19.7387	20.0843	20.2376	20.3053	20.3206
Q12788	Transducin beta-like protein 3	TBL3	89035	5	0	-0.633188	0.0531039	38398.4	433	95095.5	397	19.3854	20.2837	19.9061	20.4852	20.3046	20.685
P15311	Ezrin	EZR	69413	1	0	0.448857	0.0537056	24468.4	451	6846.02	474	18.208	18.0588	18.5345	17.8642	17.8376	17.7528
P16949	Stathmin	STMN1	17303	3	0	1.69502	0.0540199	936120	203	466532	270	21.2974	21.5926	22.0186	21.5197	19.8411	18.4627
Q8N5L8	Ribonuclease P protein subunit p25-like protein	RPP25L	17631	3	0	-1.58284	0.0546103	475257	255	1.18125e+06	194	20.8467	21.0067	18.4056	21.8429	21.6844	21.4801
Q9UBB9	Tuftelin-interacting protein 11	TFIP11	96820	21	0	-0.498575	0.0546168	1.19151e+06	184	1.90985e+06	160	24.2984	24.6941	24.7409	25.1313	24.8347	25.2631
P09211	Glutathione S-transferase P	GSTP1	23356	1	0	0.479526	0.0557414	80733.5	394	44282.3	433	18.1983	18.4908	17.9846	17.5508	17.8441	17.8403
Q8TF46	DIS3-like exonuclease 1	DIS3L	120787	2	0	0.780926	0.0560551	14630.8	466	9306.9	470	18.2412	18.7082	17.8698	17.6697	17.8975	16.9093
Q14011	Cold-inducible RNA-binding protein	CIRBP	18648	4	0	-0.685572	0.0562856	3.6563e+06	103	6.58965e+06	99	23.6517	23.9711	24.3266	24.1654	25.0313	24.8094
P11142	Heat shock cognate 71 kDa protein	HSPA8	70898	19	0	0.377403	0.0569524	3.58416e+06	106	3.08888e+06	135	25.4113	25.4535	25.5422	25.0978	24.9907	25.1863
Q9NXA8	NAD-dependent protein deacylase sirtuin-5, mitochondrial	SIRT5	33881	2	0	-0.741566	0.0609754	118531	364	143726	362	20.3831	19.2306	19.3383	20.2962	20.3807	20.4997
Q9NX24	H/ACA ribonucleoprotein complex subunit 2	NHP2	17201	6	0	0.517393	0.0642199	4.62161e+06	91	3.59104e+06	124	23.0273	23.5468	23.7074	22.7611	22.9001	23.0681
Q16629	Serine/arginine-rich splicing factor 7	SRSF7	27367	8	0	-0.48737	0.0667689	8.51559e+06	72	1.32891e+07	58	25.0857	25.2755	25.5834	25.5141	25.9624	25.9302
P62314	Small nuclear ribonucleoprotein Sm D1	SNRPD1	13282	5	0	-0.489664	0.0673679	5.09118e+07	22	7.72508e+07	13	26.4876	26.5922	26.0468	26.8775	27.0722	26.6459
Q13573	SNW domain-containing protein 1	SNW1	61494	4	0	-0.668109	0.0693809	217909	321	387251	282	20.9388	21.101	21.9046	22.0745	21.6578	22.2165
Q9GZT3	SRA stem-loop-interacting RNA-binding protein, mitochondrial	SLIRP	12349	2	0	0.386259	0.0693984	640901	237	544389	262	21.1392	21.111	21.4513	20.7879	20.8614	20.8934
Q9UMS4	Pre-mRNA-processing factor 19	PRPF19	55181	12	0	-0.412582	0.0714637	2.9357e+06	118	4.33915e+06	115	24.3232	24.5532	24.4108	24.5829	24.9927	24.9494
B3KW79	Carboxypeptidase		54173	5	0	0.486053	0.0719019	835274	220	658939	245	22.576	23.057	22.7488	22.0019	22.5417	22.38
Q96DI7	U5 small nuclear ribonucleoprotein 40 kDa protein	SNRNP40	39311	4	0	-0.401026	0.0743088	599952	242	877175	224	21.79	21.6448	22.0976	22.1706	22.2523	22.3126
O75494	Serine/arginine-rich splicing factor 10	SRSF10	31301	6	0	-0.409832	0.0753294	4.19782e+06	95	6.17746e+06	100	23.9948	24.1581	24.4141	24.4416	24.7472	24.6078
Q9H0D6	5'-3' exoribonuclease 2	XRN2	108582	18	0	-0.464217	0.0760792	813344	221	1.29426e+06	188	23.8996	23.9566	24.0798	24.4823	24.0872	24.759
P42704	Leucine-rich PPR motif-containing protein, mitochondrial	LRPPRC	157905	25	0	0.43446	0.0799871	990904	195	806754	235	25.1925	24.7496	25.3066	24.566	24.6	24.7793
Q92499	ATP-dependent RNA helicase DDX1	DDX1	82432	6	0	-2.14433	0.0822986	70880.3	399	288684	304	20.5656	20.5861	17.2591	22.2404	20.1421	22.4613
Q9UK45	U6 snRNA-associated Sm-like protein LSm7	LSM7	11602	6	0	-0.458938	0.0825029	1.22707e+07	50	1.86306e+07	46	24.5523	24.9034	25.071	25.1941	25.5816	25.1277
P09874	Poly [ADP-ribose] polymerase 1	PARP1	113084	22	0	0.544831	0.0852026	1.70858e+06	164	1.38564e+06	185	25.0735	25.1748	25.2595	24.691	24.1138	25.0685
P30101	Protein disulfide-isomerase A3	PDIA3	56782	5	0	0.901199	0.0875566	304819	290	209384	328	21.5325	21.5693	22.2242	20.8511	20.0319	21.7395
P60866	40S ribosomal protein S20	RPS20	13373	1	0	0.38631	0.0878537	444281	262	243075	315	19.865	19.6156	19.9881	19.3037	19.6301	19.3759
Q08170	Serine/arginine-rich splicing factor 4	SRSF4	56678	6	0	-0.462983	0.0904119	4.32436e+06	94	6.6588e+06	98	24.6537	24.9436	24.9651	24.9299	25.6024	25.419
Q96A72	Protein mago nashi homolog 2	MAGOHB	17276	1	0	0.368708	0.0911082	126816	360	77594.1	406	19.3138	19.3895	18.9586	18.8482	18.8347	18.8729
P43243	Matrin-3	MATR3	94623	8	0	0.507644	0.0921014	917150	207	757896	239	23.7391	23.8759	23.8336	23.6102	22.788	23.5275
Q00839	Heterogeneous nuclear ribonucleoprotein U	HNRNPU	90584	24	0	0.967101	0.092552	8.91443e+06	68	5.20393e+06	104	26.152	27.3939	27.7388	26.0456	25.5554	26.7824
Q9Y5B9	FACT complex subunit SPT16	SUPT16H	119914	7	0	0.518808	0.0939289	406882	267	329722	290	22.9601	22.9322	23.3873	22.5306	22.1927	22.9997
Q14498	RNA-binding protein 39	RBM39	59380	4	0	-0.470227	0.0943991	222867	317	344050	287	21.1982	20.8208	20.7272	21.1795	21.2163	21.761
P27797	Calreticulin	CALR	48142	1	0	0.516713	0.0950999	133638	353	100843	393	20.1499	19.8066	20.7405	19.7074	19.7996	19.6399
Q14974	Importin subunit beta-1	KPNB1	97170	3	0	1.55982	0.0956103	223732	316	127951	374	21.7134	21.7077	21.7203	21.2786	18.1362	21.0471
Q01085	Nucleolysin TIAR	TIAL1	41591	5	0	0.300951	0.0986246	964106	201	865639	226	22.6005	22.6222	22.607	22.2848	22.3659	22.2763
Q9NVM9	Integrator complex subunit 13	INTS13	80225	2	0	1.22535	0.098703	54461.5	417	30131.9	445	20.0078	19.1975	20.0354	17.0331	19.1985	19.3331
O95777	U6 snRNA-associated Sm-like protein LSm8	LSM8	10403	2	0	-0.465653	0.100652	2.88292e+06	119	4.37389e+06	114	22.7253	22.9579	22.5193	23.2504	23.5293	22.8197
O00425	Insulin-like growth factor 2 mRNA-binding protein 3	IGF2BP3	63705	15	0	-0.358103	0.101163	2.15839e+06	141	3.13411e+06	134	24.5333	24.7529	24.6858	25.1819	24.7814	25.083
Q08945	FACT complex subunit SSRP1	SSRP1	81075	7	0	0.366901	0.105993	317170	286	276326	310	22.1376	22.1214	21.9551	21.5637	21.5598	21.9899
O95400	CD2 antigen cytoplasmic tail-binding protein 2	CD2BP2	37646	2	0	-0.552234	0.107228	470195	257	324303	293	20.7085	20.9427	21.6693	21.6515	21.4089	21.9167
Q14152	Eukaryotic translation initiation factor 3 subunit A	EIF3A	166569	1	0	-0.359952	0.10745	3457.25	475	7021.47	472	17.216	17.3149	17.2421	17.329	17.7929	17.7309
P68104	Elongation factor 1-alpha 1	EEF1A1	50141	6	0	0.352633	0.108101	1.31887e+06	179	1.15109e+06	197	23.1839	23.58	23.6199	23.1378	23.0679	23.1203
Q15024	Exosome complex component RRP42	EXOSC7	31821	9	0	-0.31188	0.108671	1.57262e+06	168	2.15665e+06	153	23.2953	23.5281	23.3451	23.6361	23.7884	23.6796
P26440	Isovaleryl-CoA dehydrogenase, mitochondrial	IVD	46651	1	0	-0.402555	0.110648	36760.3	436	144679	360	19.6517	19.7036	19.5944	19.6639	20.2834	20.21
Q9H814	Phosphorylated adapter RNA export protein	PHAX	44403	2	0	-0.74979	0.114166	61574.2	405	118807	382	19.3465	18.7163	18.418	20.3585	19.3797	18.9921
Q99873	Protein arginine N-methyltransferase 1	PRMT1	42462	7	0	-0.411028	0.117363	613323	240	893277	222	22.2604	22.1764	21.7752	22.7241	22.5267	22.1943
Q12824	SWI/SNF-related matrix-associated actin-dependent regulator of chromatin subfamily B member 1	SMARCB1	44141	1	0	0.310198	0.120064	142222	349	128051	373	19.8147	20.0803	19.871	19.7205	19.5103	19.6045
Q5BKZ1	DBIRD complex subunit ZNF326	ZNF326	65654	4	0	-0.338162	0.120981	324050	283	459587	271	21.8125	21.7461	22.0734	22.1144	22.1168	22.4153
Q6P2E9	Enhancer of mRNA-decapping protein 4	EDC4	151661	2	0	1.0934	0.121821	19410.7	460	6256.58	475	17.7299	19.8924	17.6926	17.824	17.1024	17.1082
O15116	U6 snRNA-associated Sm-like protein LSm1	LSM1	15179	4	0	-0.382302	0.122045	985200	197	1.41309e+06	182	21.5937	22.0887	21.8694	22.1214	22.4893	22.088
Q9Y333	U6 snRNA-associated Sm-like protein LSm2	LSM2	10835	9	0	-0.427784	0.123039	2.33534e+07	34	3.45083e+07	25	25.823	25.8963	25.5331	26.2399	26.5101	25.7858
Q16576	Histone-binding protein RBBP7	RBBP7	47820	11	0	0.589779	0.12443	2.16835e+06	140	1.72487e+06	166	23.7888	23.8103	23.444	23.5795	22.3828	23.3115
P35268	60S ribosomal protein L22	RPL22	14787	3	0	0.638283	0.124816	2.0076e+06	152	1.21503e+06	192	22.0374	22.3563	21.4356	21.2468	20.7751	21.8927
P49458	Signal recognition particle 9 kDa protein	SRP9	10112	7	0	-0.513679	0.12516	5.73659e+06	85	8.90318e+06	73	23.1711	24.052	23.9405	24.0376	24.5463	24.1207
P05198	Eukaryotic translation initiation factor 2 subunit 1	EIF2S1	36112	1	0	0.464864	0.127626	230202	312	131737	369	20.4595	21.0021	20.795	20.1796	19.9544	20.7281
Q5RKV6	Exosome complex component MTR3	EXOSC6	28235	8	0	-0.450416	0.127777	4.47536e+06	92	6.86946e+06	93	24.2155	24.3017	24.6425	24.3759	25.1093	25.0256
O14979	Heterogeneous nuclear ribonucleoprotein D-like	HNRNPDL	46438	15	0	0.504883	0.128885	1.83794e+07	39	1.39969e+07	55	27.2623	27.394	26.5787	26.882	26.6113	26.227
Q9Y5B6	PAX3- and PAX7-binding protein 1	PAXBP1	104804	13	0	-0.570821	0.130107	460904	259	786126	236	22.4774	22.775	23.418	23.2802	23.1453	23.9574
P53396	ATP-citrate synthase	ACLY	120839	4	0	1.36206	0.138339	88936.8	389	57554.6	421	20.9538	21.1141	20.6385	20.736	17.5355	20.3488
Q12888	TP53-binding protein 1	TP53BP1	213574	4	0	0.390864	0.13855	47846.8	424	30815.1	443	20.7026	20.6557	20.7014	19.9491	20.2308	20.7071
Q9NZI8	Insulin-like growth factor 2 mRNA-binding protein 1	IGF2BP1	63481	46	0	-0.342872	0.142217	3.42444e+07	28	4.91414e+07	19	28.4637	28.5966	28.8766	28.9185	28.8172	29.2299
Q15029	116 kDa U5 small nuclear ribonucleoprotein component	EFTUD2	109436	29	0	-0.281031	0.148669	2.04695e+06	148	2.76664e+06	142	25.1902	25.2512	25.1646	25.3144	25.5034	25.6312
Q99459	Cell division cycle 5-like protein	CDC5L	92251	12	0	-0.30837	0.149511	661860	233	901792	221	23.5117	23.0934	23.4649	23.7489	23.6072	23.6391
O60264	SWI/SNF-related matrix-associated actin-dependent regulator of chromatin subfamily A member 5	SMARCA5	121905	5	0	0.550464	0.150687	152911	345	120790	379	21.1647	21.927	21.979	20.7571	20.9696	21.6926
Q6NZY4	Zinc finger CCHC domain-containing protein 8	ZCCHC8	78577	32	0	-0.365262	0.152194	8.03174e+06	73	1.1714e+07	62	26.4797	26.4599	26.9425	26.9927	26.7506	27.2346
Q15233	Non-POU domain-containing octamer-binding protein	NONO	54232	7	0	0.498467	0.154288	1.47664e+06	173	1.2296e+06	190	23.3513	23.6865	23.9923	22.8551	22.9217	23.758
Q8IV08	5'-3' exonuclease PLD3	PLD3	54705	2	0	0.394025	0.154403	220072	319	185436	339	20.3205	20.8677	20.6728	20.3001	20.501	19.8778
P51610	Host cell factor 1	HCFC1	208732	3	0	0.454005	0.154953	28836.8	448	23368.5	455	19.7789	19.9151	19.1775	19.552	18.865	19.0925
P62249	40S ribosomal protein S16	RPS16	16445	2	0	-1.261	0.155329	107412	378	217795	325	19.5447	18.6537	16.6143	20.1323	19.8719	18.5914
A0A024R0J9	Heterogeneous nuclear ribonucleoprotein U-like 1, isoform CRA_a	HNRPUL1	84794	2	0	-0.560712	0.15696	95654.7	384	229542	321	20.9741	20.4192	21.7317	21.5983	21.3657	21.8432
Q9Y6M1	Insulin-like growth factor 2 mRNA-binding protein 2	IGF2BP2	66121	29	0	-0.279928	0.158852	1.6916e+07	42	2.31333e+07	38	27.5246	27.5293	27.7031	27.9172	27.6896	27.9899
O95757	Heat shock 70 kDa protein 4L	HSPA4L	94512	3	0	1.13884	0.158852	57341.3	411	38387.2	438	19.3067	20.2075	20.9413	18.4846	18.0346	20.5198
Q8IYB7	DIS3-like exonuclease 2	DIS3L2	99279	68	0	0.280401	0.164486	2.78435e+07	30	2.55482e+07	33	28.9149	28.9473	29.2124	28.6243	28.751	28.858
Q9UKN8	General transcription factor 3C polypeptide 4	GTF3C4	91982	5	0	-1.11449	0.167689	89332.9	388	160465	350	21.0273	21.4721	18.6998	20.9959	21.9141	21.6327
Q9Y230	RuvB-like 2	RUVBL2	51157	23	0	-0.453726	0.167955	2.70008e+06	125	4.21045e+06	117	24.8237	24.6903	24.5612	24.5359	25.3514	25.5491
Q14980	Nuclear mitotic apparatus protein 1	NUMA1	238260	10	0	-0.692986	0.1691	74439.9	396	113412	386	22.4504	21.7016	20.6424	22.0276	22.4096	22.4362
O43447	Peptidyl-prolyl cis-trans isomerase H	PPIH	19208	3	0	-0.643573	0.171794	344562	279	531170	263	21.1075	19.5728	20.8938	20.9799	21.451	21.0739
D6R9P3	Heterogeneous nuclear ribonucleoprotein A/B	HNRNPAB	30303	34	0	0.276083	0.173243	1.89568e+08	4	1.73316e+08	4	29.613	29.852	29.9172	29.4326	29.6697	29.4517
B2R959	cDNA, FLJ94229, highly similar to Homo sapiens heterogeneous nuclear ribonucleoprotein L (HNRPL),mRNA		60249	6	0	0.72217	0.176227	1.74805e+07	40	1.24103e+07	59	26.9199	26.1751	27.3079	25.18	26.2671	26.7894
Q8N163	Cell cycle and apoptosis regulator protein 2	CCAR2	102902	4	0	-1.0691	0.179581	32760.6	440	57279.7	422	19.2803	19.9897	17.0802	20.1496	19.5563	19.8516
Q00610	Clathrin heavy chain 1	CLTC	191615	16	0	0.467206	0.183321	360590	273	315835	295	23.5003	23.5935	23.5875	23.3659	22.3989	23.515
P04908	Histone H2A type 1-B/E	H2AC4	14135	2	0	-2.25186	0.183451	2.6129e+06	127	5.19928e+06	105	23.0609	23.1704	17.3422	23.0429	23.7093	23.577
Q01780	Exosome component 10	EXOSC10	100831	16	0	-0.372461	0.184381	391374	270	575330	257	22.6956	23.355	23.1096	23.4715	23.1186	23.6875
Q8WUM5	Gem (Nuclear organelle) associated protein 4	GEMIN4	120041	2	0	0.313347	0.19605	65905.1	401	88152.1	401	20.7017	21.2131	21.1166	20.9341	20.5849	20.5723
P63261	Actin, cytoplasmic 2	ACTG1	41793	2	0	-0.384501	0.198131	27231.6	449	40009.2	436	17.3573	17.6351	18.1876	18.2637	17.829	18.2408
P29558	RNA-binding motif, single-stranded-interacting protein 1	RBMS1	44505	1	0	-0.297746	0.198702	56059.2	414	74048.3	409	18.6252	18.0542	18.2408	18.5335	18.7269	18.553
Q01130	Serine/arginine-rich splicing factor 2	SRSF2	25476	11	0	-0.288309	0.199571	6.14554e+06	82	8.30871e+06	78	24.3721	24.4593	24.6637	24.5683	25.0553	24.7364
P49756	RNA-binding protein 25	RBM25	100185	1	0	0.331462	0.201395	98856.8	381	58549.1	420	20.0703	20.3454	20.337	19.5138	20.1795	20.065
Q9NQT4	Exosome complex component RRP46	EXOSC5	25249	5	0	-0.299403	0.201877	3.5023e+06	108	4.81932e+06	110	23.6379	23.9551	23.8389	23.7935	24.2351	24.3015
P06733	Alpha-enolase	ENO1	47169	3	0	0.518828	0.210791	196332	330	155469	354	20.3615	21.0777	21.2794	19.7126	20.7245	20.7251
P68400	Casein kinase II subunit alpha	CSNK2A1	45144	3	0	0.595932	0.215435	265228	295	189109	338	20.8981	21.2727	19.9228	19.5226	20.1099	20.6734
Q15717	ELAV-like protein 1	ELAVL1	36092	6	0	0.332691	0.215541	1.37181e+06	176	1.17713e+06	195	23.0654	23.3466	22.573	22.543	22.6271	22.8167
Q659A1	Little elongation complex subunit 2	ICE2	110011	2	0	0.582721	0.220248	49926.7	419	20818.4	458	20.2364	20.29	18.7543	19.1582	19.3798	18.9945
O75643	U5 small nuclear ribonucleoprotein 200 kDa helicase	SNRNP200	244508	35	0	-0.2714	0.223274	758287	225	1.03324e+06	203	25.1508	24.9295	24.9647	25.3566	24.9962	25.5064
P08865	40S ribosomal protein SA	RPSA	32854	6	0	0.23566	0.22546	1.90372e+06	156	1.78485e+06	162	23.3182	23.1442	23.2733	22.8212	23.1157	23.0918
P23396	40S ribosomal protein S3	RPS3	26688	2	0	0.35856	0.233288	107456	377	152037	356	20.0573	20.2292	19.993	20.2434	19.6839	19.2765
Q9UPT8	Zinc finger CCCH domain-containing protein 4	ZC3H4	140257	2	0	0.417962	0.235606	227003	314	204855	330	22.177	22.113	22.0118	21.3733	21.2806	22.394
O15226	NF-kappa-B-repressing factor	NKRF	77673	20	0	-0.245316	0.235956	3.76347e+06	101	5.03698e+06	106	25.7382	26.0089	25.9055	26.0985	25.9527	26.3374
P62805	Histone H4	H4C1	11367	10	0	-0.682561	0.241056	9.71869e+06	60	1.98054e+07	43	24.2243	24.303	24.3226	23.9405	26.1704	24.7867
Q9P258	Protein RCC2	RCC2	56085	5	0	0.32333	0.244012	211630	323	195558	335	20.9774	21.419	21.2613	20.759	20.5995	21.3293
O75940	Survival of motor neuron-related-splicing factor 30	SMNDC1	26711	1	0	-0.267995	0.251511	49016.4	423	208713	329	19.5043	19.387	19.3879	19.3265	19.867	19.8896
O60832	H/ACA ribonucleoprotein complex subunit DKC1	DKC1	57674	10	0	0.477319	0.262529	1.93723e+06	154	1.59576e+06	177	24.0146	24.2778	25.1766	23.967	23.5257	24.5443
P62807	Histone H2B type 1-C/E/F/G/I	H2BC4	13906	5	0	-0.491911	0.267839	3.0141e+06	117	5.00195e+06	107	23.4113	23.5269	23.464	23.4019	24.9179	23.5582
Q9Y5Q8	General transcription factor 3C polypeptide 5	GTF3C5	59571	5	0	-0.602516	0.269152	55595.6	416	107965	390	19.1705	19.8756	19.0731	20.6735	18.8798	20.3735
Q96F63	Coiled-coil domain-containing protein 97	CCDC97	38947	4	0	0.556925	0.269328	305548	288	210763	326	19.6291	21.2768	21.3287	20.2323	20.18	20.1515
Q13242	Serine/arginine-rich splicing factor 9	SRSF9	25542	3	0	-0.411631	0.270847	347102	278	475381	268	21.0701	21.2195	20.0353	21.3656	21.2442	20.95
Q969G3	SWI/SNF-related matrix-associated actin-dependent regulator of chromatin subfamily E member 1	SMARCE1	46649	3	0	-0.618955	0.272877	128789	356	184999	340	19.2793	20.9259	18.9253	20.1389	20.2278	20.6206
B6E4X6	Cellular tumor antigen p53		43754	5	0	-0.23256	0.275292	236390	310	312831	298	21.1116	21.1941	20.9333	21.4453	21.0475	21.4439
V5YQL4	Adenosylhomocysteinase	FGFR2-AHCYL1	130897	2	0	0.395177	0.277098	61236.7	406	19349.1	459	19.6084	20.9037	20.3061	19.7908	19.8453	19.9965
O43172	U4/U6 small nuclear ribonucleoprotein Prp4	PRPF4	58449	4	0	-0.836668	0.278237	85568.4	392	135482	365	19.6207	20.6287	17.7998	20.8228	19.8279	19.9086
Q53GS9	U4/U6.U5 tri-snRNP-associated protein 2	USP39	65381	3	0	-0.681739	0.281788	114041	370	169152	345	20.4437	20.8682	18.6012	20.719	20.3051	20.9342
Q13813	Spectrin alpha chain, non-erythrocytic 1	SPTAN1	284539	21	0	0.411886	0.285923	221553	318	204823	331	23.8933	23.7351	23.8071	23.9225	22.5977	23.6796
Q96I76	G patch domain-containing protein 3	GPATCH3	59338	2	0	-0.490303	0.286662		not quantified	28609.5	447	17.2735	17.3181	17.2397	18.663	16.9157	17.7235
P40938	Replication factor C subunit 3	RFC3	40556	2	0	0.820754	0.289024	185429	332	115620	383	21.1697	21.0385	19.0811	20.7742	19.0586	18.9943
Q9Y4Z0	U6 snRNA-associated Sm-like protein LSm4	LSM4	15350	11	0	-0.215062	0.290081	2.02395e+07	37	2.59572e+07	31	26.1168	26.0522	26.4684	26.3816	26.5002	26.4009
P17844	Probable ATP-dependent RNA helicase DDX5	DDX5	69148	4	0	-0.903113	0.294404	199879	326	662267	244	21.5536	21.362	20.6249	21.0953	21.1566	23.9979
Q9Y2L1	Exosome complex exonuclease RRP44	DIS3	109003	27	0	-0.20899	0.299264	3.41933e+06	110	4.46018e+06	113	25.9826	25.9093	26.0977	26.1557	26.0289	26.432
P62258	14-3-3 protein epsilon	YWHAE	29174	5	0	0.376588	0.302004	1.03797e+06	191	871982	225	22.2728	22.2788	23.238	21.8015	22.3997	22.4587
Q9NQT5	Exosome complex component RRP40	EXOSC3	29572	6	0	-0.220529	0.304179	2.0983e+06	145	2.79005e+06	141	23.3036	23.4225	23.4587	23.6711	23.3304	23.8449
J3KPD3	RNA binding motif protein 7, isoform CRA_c	RBM7	30591	1	0	-0.270773	0.306209	2.37608e+06	134	3.1878e+06	132	23.5631	23.5213	23.2835	23.2746	23.9515	23.9541
I3L1P4	Proline-, glutamic acid- and leucine-rich protein 1 (Fragment)	PELP1	15065	2	0	0.598514	0.307117	339570	280	288530	305	19.4097	19.9279	19.6396	17.7712	19.59	19.8205
Q9UN81	LINE-1 retrotransposable element ORF1 protein	L1RE1	40056	2	0	-0.62762	0.315365	169341	334	315470	296	19.5256	19.7507	21.0931	20.1201	20.3486	21.7836
Q9Y3B2	Exosome complex component CSL4	EXOSC1	21452	6	0	-0.267141	0.316841	3.27475e+06	112	4.26918e+06	116	23.6188	23.6242	22.9393	23.7964	23.4779	23.7094
O43395	U4/U6 small nuclear ribonucleoprotein Prp3	PRPF3	77529	2	0	-0.319872	0.317389	142209	350	200511	333	21.2367	20.7961	20.5782	21.1187	20.7816	21.6704
Q12800	Alpha-globin transcription factor CP2	TFCP2	57256	3	0	-0.381669	0.330999	112538	372	148804	358	19.904	20.0866	18.7881	20.112	20.0716	19.7401
Q9UBN7	Histone deacetylase 6	HDAC6	131419	12	0	-0.346483	0.331358	1.91113e+06	155	2.74915e+06	143	24.5612	24.7455	24.4655	24.6043	25.6677	24.5397
A0A024RDB4	Heterogeneous nuclear ribonucleoprotein D (AU-rich element RNA binding protein 1, 37kDa), isoform CRA_c	HNRPD	36272	33	0	0.177549	0.333424	1.11787e+08	13	1.0948e+08	8	28.9181	29.0733	29.1024	28.7399	28.9808	28.8404
P62851	40S ribosomal protein S25	RPS25	13742	1	0	0.222877	0.336234	112309	373	328552	291	19.5009	19.4676	19.4503	19.0417	19.6308	19.0776
Q14683	Structural maintenance of chromosomes protein 1A	SMC1A	143233	3	0	0.286629	0.341378	65163.4	403	58935.4	419	21.2736	20.5591	20.8089	20.309	20.4616	21.0111
P52298	Nuclear cap-binding protein subunit 2	NCBP2	18001	4	0	-0.17184	0.344024	1.57728e+06	167	1.95928e+06	157	22.5176	22.5537	22.5237	22.6018	22.8716	22.6371
Q13868	Exosome complex component RRP4	EXOSC2	32789	12	0	-0.234406	0.345787	3.61765e+06	105	4.6726e+06	112	24.3799	24.4903	24.165	24.2706	24.9484	24.5195
O00567	Nucleolar protein 56	NOP56	66050	9	0	-0.208323	0.348274	704864	228	911945	217	23.0992	22.8305	23.2866	23.2088	23.128	23.5045
Q96GM8	Target of EGR1 protein 1	TOE1	56548	9	0	-0.199436	0.349941	1.72391e+06	163	2.22247e+06	151	23.7301	23.8067	24.1712	24.1007	23.9608	24.2447
Q9Y224	RNA transcription, translation and transport factor protein	RTRAF	28068	2	0	0.273689	0.356067	22905.1	454	61940.1	415	18.5542	18.8569	18.4653	18.8857	18.125	18.0447
P35249	Replication factor C subunit 4	RFC4	39682	4	0	0.723059	0.362189	371235	271	275262	311	20.271	21.7866	22.4491	21.5097	19.448	21.3797
O96019	Actin-like protein 6A	ACTL6A	47461	9	0	-0.22515	0.363614	839183	219	1.06572e+06	202	22.7178	22.7593	22.3079	22.5309	23.1048	22.8248
Q9NPE3	H/ACA ribonucleoprotein complex subunit 3	NOP10	7706	3	0	0.337798	0.363876	1.02946e+06	193	998754	207	20.2685	20.3838	20.7247	20.0095	19.5374	20.8166
P40937	Replication factor C subunit 5	RFC5	38497	2	0	-0.387518	0.367185	58477.3	410	110078	388	18.7361	20.3336	19.5487	20.1383	19.8685	19.7742
Q16775	Hydroxyacylglutathione hydrolase, mitochondrial	HAGH	33806	3	0	-0.161871	0.372544	702747	229	864082	227	22.2827	22.29	22.081	22.4218	22.4456	22.272
P50454	Serpin H1	SERPINH1	46441	2	0	0.496522	0.375839	32980.2	439	27233.5	448	17.5606	18.7287	18.1268	16.9225	18.7119	17.2921
Q9HCC0	Methylcrotonoyl-CoA carboxylase beta chain, mitochondrial	MCCC2	61333	20	0	-0.599201	0.377488	912821	208	1.72928e+06	164	22.5467	23.5813	23.7185	22.6525	25.0635	23.9281
Q06265	Exosome complex component RRP45	EXOSC9	48949	11	0	-0.208268	0.388706	2.58149e+06	128	3.27199e+06	130	23.81	24.0868	23.6788	23.7762	24.3751	24.0491
O60341	Lysine-specific histone demethylase 1A	KDM1A	92903	18	0	-0.174179	0.395398	1.34018e+06	178	1.66694e+06	169	24.3212	24.5161	24.1055	24.3454	24.4867	24.6333
Q6NSI4	RPA-related protein RADX	RADX	97554	7	0	0.298229	0.401134	497458	254	459037	272	22.8037	23.5331	22.6694	22.6361	22.2814	23.194
Q6P2Q9	Pre-mRNA-processing-splicing factor 8	PRPF8	273600	41	0	-0.219212	0.40198	643788	236	857333	229	25.1587	24.911	24.8377	25.3495	24.7475	25.4681
P52434	DNA-directed RNA polymerases I, II, and III subunit RPABC3	POLR2H	17143	1	0	0.187397	0.412225	563343	247	545059	261	20.9088	20.7438	21.0666	20.6285	21.0397	20.4888
Q01081	Splicing factor U2AF 35 kDa subunit	U2AF1	27872	6	0	-0.259908	0.417228	925569	206	1.30262e+06	187	21.7605	22.1613	21.7029	22.5257	21.5514	22.3274
Q6NYC1	Bifunctional arginine demethylase and lysyl-hydroxylase JMJD6	JMJD6	46462	1	0	0.156754	0.418235	31538.2	443		not quantified	17.3391	17.3331	17.6196	17.253	17.153	17.4155
P62826	GTP-binding nuclear protein Ran	RAN	24423	3	0	-0.306382	0.418322	562731	248	815390	234	21.1949	21.4719	20.7099	21.4592	20.8225	22.0141
Q9Y5S9	RNA-binding protein 8A	RBM8A	19889	1	0	0.312741	0.420123	446470	261	382951	283	19.6015	19.9733	20.9642	19.6889	19.8298	20.082
Q9NYF8	Bcl-2-associated transcription factor 1	BCLAF1	106122	5	0	-0.488093	0.426767	251034	300	308676	299	22.5715	22.2827	20.3265	22.0075	22.3399	22.2977
P35251	Replication factor C subunit 1	RFC1	128255	3	0	-0.990282	0.434091	22969.2	453	66444.1	413	16.6099	19.3388	19.7683	21.3461	17.4242	19.9176
Q5UIP0	Telomere-associated protein RIF1	RIF1	274466	3	0	0.297899	0.435869	18340.5	462	16251.9	464	19.7715	19.8431	19.0815	19.3621	19.7996	18.6407
Q96ST3	Paired amphipathic helix protein Sin3a	SIN3A	145175	3	0	0.553198	0.443112	56365.8	413	29915.1	446	20.676	19.7119	20.4567	20.4844	18.1372	20.5634
Q9Y265	RuvB-like 1	RUVBL1	50228	14	0	-0.142386	0.445555	2.65127e+06	126	3.25496e+06	131	24.3181	24.4468	24.4661	24.3625	24.6398	24.6559
P18754	Regulator of chromosome condensation	RCC1	44969	2	0	-0.470461	0.446328	168555	335	210179	327	20.4396	20.4984	18.421	19.843	20.6163	20.3112
Q86XP3	ATP-dependent RNA helicase DDX42	DDX42	102975	11	0	-0.287425	0.450869	471158	256	664463	243	22.8953	23.3054	23.132	22.6325	23.9693	23.5932
Q8N7H5	RNA polymerase II-associated factor 1 homolog	PAF1	59976	5	0	0.808816	0.453308	123976	361	14995.7	466	20.9692	21.0478	17.1519	18.8186	19.0684	18.8555
Q9Y2X3	Nucleolar protein 58	NOP58	59578	7	0	0.3156	0.454216	586643	243	594733	254	22.4649	22.6483	22.3794	22.4216	21.2884	22.8357
Q09028	Histone-binding protein RBBP4	RBBP4	47656	5	0	0.171468	0.462132	1.61967e+06	166	1.59836e+06	176	22.9262	23.2446	23.4331	22.7646	23.2016	23.1232
P63244	Receptor of activated protein C kinase 1	RACK1	35077	4	0	0.459583	0.462789	240089	309	142234	363	21.715	20.092	19.2993	20.0306	20.1194	19.5774
P84090	Enhancer of rudimentary homolog	ERH	12259	7	0	-0.297567	0.468695	1.85324e+07	38	2.61726e+07	29	25.0959	24.9545	25.5578	24.7611	26.206	25.5338
P37108	Signal recognition particle 14 kDa protein	SRP14	14570	6	0	-0.177917	0.470758	9.11374e+06	66	1.15642e+07	63	24.0743	24.4277	24.7252	24.4282	24.5124	24.8204
Q16531	DNA damage-binding protein 1	DDB1	126968	5	0	0.442886	0.478359	246585	302	179090	342	21.7486	23.1303	21.1421	20.7101	22.11	21.8721
Q12789	General transcription factor 3C polypeptide 1	GTF3C1	238875	1	0	-0.178418	0.483002	18449.9	461	32626.3	442	19.9144	19.7785	20.3315	20.5152	19.9744	20.07
A0A024RAV4	Cold shock domain protein A, isoform CRA_b	CSDA	31947	2	0	-0.167424	0.483134	2.88252e+06	120	3.58236e+06	125	23.3316	23.2738	23.6022	23.2886	23.9164	23.5048
P29401	Transketolase	TKT	67878	2	0	-0.264208	0.488992	49236.1	422	20976.7	457	19.6068	19.0783	18.1753	19.2442	19.2056	19.2032
P22087	rRNA 2'-O-methyltransferase fibrillarin	FBL	33784	8	0	-0.11634	0.493845	1.62951e+06	165	1.97059e+06	156	23.6644	23.617	23.6419	23.8146	23.6518	23.8059
P52292	Importin subunit alpha-1	KPNA2	57862	2	0	0.196958	0.50446	162042	338	158791	351	20.0866	20.3045	20.8728	19.9288	20.1821	20.5622
P18583	Protein SON	SON	263830	4	0	-0.537637	0.505354	32078.2	442	76123.4	407	19.6097	19.5092	20.2571	20.718	18.559	21.712
Q9UKJ3	G patch domain-containing protein 8	GPATCH8	164197	4	0	-0.317073	0.511153	120167	363	152300	355	21.6538	21.9096	20.2784	21.9269	21.1851	21.6809
Q2VIR3	Eukaryotic translation initiation factor 2 subunit 3B	EIF2S3B	51229	4	0	0.294287	0.513086	272887	294	239525	317	20.5805	21.8841	20.7739	20.2126	20.8785	21.2646
Q92841	Probable ATP-dependent RNA helicase DDX17	DDX17	80272	10	0	0.122812	0.515409	904973	209	920064	215	23.5965	23.8049	23.4531	23.4586	23.4303	23.5972
Q9Y2W1	Thyroid hormone receptor-associated protein 3	THRAP3	108666	9	0	-0.151982	0.51663	865755	212	1.07259e+06	200	24.1006	23.8706	24.2071	23.8589	24.3442	24.4311
P61962	DDB1- and CUL4-associated factor 7	DCAF7	38926	2	0	-0.350356	0.519861	89894.7	387	120371	381	19.0907	19.3681	17.9042	19.3265	19.7949	18.2926
Q9UI30	Multifunctional methyltransferase subunit TRM112-like protein	TRMT112	14199	8	0	0.168791	0.521937	9.12337e+06	65	9.08567e+06	72	24.3932	24.8415	25.0801	24.332	24.6248	24.8517
Q8N5C6	S1 RNA-binding domain-containing protein 1	SRBD1	111776	45	0	-0.136855	0.52397	7.1238e+06	80	8.8839e+06	75	27.0571	27.4286	27.3319	27.461	27.1672	27.5999
P49368	T-complex protein 1 subunit gamma	CCT3	60534	1	0	0.1916	0.528809	40601.5	429	60650.4	416	19.5557	19.5643	19.583	18.7687	19.5555	19.804
P61353	60S ribosomal protein L27	RPL27	15798	2	0	-0.376056	0.540399	863063	213	995123	210	21.1044	21.2298	19.0804	20.7977	21.1927	20.5523
L0R5A1	Alternative protein CSF2RB	CSF2RB	11646	1	0	0.249864	0.540635	1.45024e+08	9	1.31178e+08	6	27.619	27.8865	28.856	27.3794	28.2526	27.98
Q9NQC3	Reticulon-4	RTN4	129931	1	0	0.135872	0.544978	49694.8	420	49940.8	426	19.451	19.8183	20.0062	19.4997	19.8046	19.5635
Q9H9Y6	DNA-directed RNA polymerase I subunit RPA2	POLR1B	128229	1	0	0.141879	0.546289	5794.71	474	7992.53	471	17.2657	17.7301	17.3266	17.4002	17.4852	17.0114
Q02880	DNA topoisomerase 2-beta	TOP2B	183267	9	0	0.162926	0.55095	161779	339	165084	347	22.5214	22.5949	22.1474	22.4108	21.8094	22.5546
Q9Y251	Heparanase	HPSE	61149	1	0	0.380679	0.555091	141289	351	94023.7	398	19.6359	19.8537	21.3752	18.9958	19.9	20.8269
P55060	Exportin-2	CSE1L	110417	2	0	0.154621	0.560336	33501.8	438	49128.7	427	19.8943	19.7723	19.9395	19.2503	20.1104	19.7815
Q16695	Histone H3.1t	H3-4	15508	2	0	-0.149266	0.564921	3.26009e+06	113	3.98058e+06	120	22.6852	22.4432	22.9611	22.5346	23.2058	22.7968
P31948	Stress-induced-phosphoprotein 1	STIP1	62639	3	0	0.368068	0.570095	85644.4	391	90955.9	399	20.2109	20.0144	20.5387	18.4198	20.3483	20.8918
Q9UKL0	REST corepressor 1	RCOR1	53327	6	0	-0.144679	0.578604	506331	252	600606	253	22.275	22.6363	21.819	22.485	22.4395	22.2397
Q9Y2R4	Probable ATP-dependent RNA helicase DDX52	DDX52	67498	1	0	-0.241784	0.581818	21758.3	458	18367.9	462	17.0818	18.1968	18.5628	17.7445	18.4335	18.3886
Q14966	Zinc finger protein 638	ZNF638	220625	1	0	0.159141	0.583817	20256.4	459	19272	460	19.8819	19.6461	19.1213	19.389	19.7192	19.0637
Q13243	Serine/arginine-rich splicing factor 5	SRSF5	31264	2	0	-0.208605	0.58686	110162	375	145257	359	18.9995	19.454	18.4722	18.9521	18.7903	19.809
O94906	Pre-mRNA-processing factor 6	PRPF6	106925	6	0	0.184687	0.605446	194477	331	204576	332	22.2084	22.0425	21.7532	21.8343	21.1742	22.4416
Q9BXP5	Serrate RNA effector molecule homolog	SRRT	100666	7	0	0.138164	0.608957	226038	315	231720	318	21.9306	22.3021	21.6783	21.8903	21.4748	22.1313
Q86V81	THO complex subunit 4	ALYREF	26888	2	0	-0.169575	0.60943	1.78498e+06	158	2.28622e+06	149	22.9886	23.2775	23.2182	22.7091	23.8922	23.3917
P60842	Eukaryotic initiation factor 4A-I	EIF4A1	46154	4	0	-0.186523	0.610185	154742	344	189637	337	19.4745	20.5144	20.7704	20.5125	20.3175	20.4889
Q9UL18	Protein argonaute-1	AGO1	97214	2	0	0.185216	0.618509	45428.1	426	48418.4	428	19.8174	19.9036	19.5084	19.8934	18.7774	20.003
P26368	Splicing factor U2AF 65 kDa subunit	U2AF2	53501	11	0	-0.132385	0.619932	2.07038e+06	147	2.62097e+06	145	23.7086	23.876	23.5169	23.9824	23.3675	24.1487
Q8TAQ2	SWI/SNF complex subunit SMARCC2	SMARCC2	132879	5	0	0.435702	0.623409	116576	367	46058.6	430	21.2427	21.9146	18.4681	20.396	20.1057	19.8166
Q01844	RNA-binding protein EWS	EWSR1	68478	3	0	-0.347027	0.624164	248703	301	301962	300	21.2935	21.3556	19.066	20.5495	20.5255	21.6812
Q8NFW8	N-acylneuraminate cytidylyltransferase	CMAS	48379	3	0	0.223618	0.626938	227095	313	226516	322	21.0889	21.5305	20.612	21.5439	21.0233	19.9934
Q96B26	Exosome complex component RRP43	EXOSC8	30040	6	0	-0.120901	0.630067	2.35622e+06	136	2.86409e+06	139	23.329	23.609	23.7509	23.2951	23.952	23.8045
Q86TB9	Protein PAT1 homolog 1	PATL1	86850	13	0	0.108058	0.633513	1.56588e+06	169	1.6465e+06	170	24.3896	24.8137	24.5439	24.7378	24.2225	24.4628
P55769	NHP2-like protein 1	SNU13	14174	4	0	0.12839	0.639178	1.762e+06	161	1.89482e+06	161	22.4361	22.6624	22.5716	22.6647	21.9048	22.7153
Q8WWY3	U4/U6 small nuclear ribonucleoprotein Prp31	PRPF31	55456	1	0	0.150713	0.649221	114101	369	113529	385	19.4244	19.861	20.2833	19.6551	20.1667	19.2947
Q13547	Histone deacetylase 1	HDAC1	55103	3	0	-0.0992726	0.660995	693962	231	827711	233	22.5048	22.4596	22.635	22.2701	22.8905	22.7367
Q86U86	Protein polybromo-1	PBRM1	192948	5	0	-0.24709	0.66276	55687.6	415	60604.7	417	21.6676	19.4463	20.7347	21.0157	20.5236	21.0507
Q9P2K3	REST corepressor 3	RCOR3	55581	3	0	-0.0976502	0.665233	240614	307	284292	307	20.9829	21.619	21.4601	21.4832	21.4676	21.4042
Q92878	DNA repair protein RAD50	RAD50	153892	3	0	0.279507	0.68938	28864.5	447	26347.7	450	20.7018	19.259	18.7872	20.5079	18.8076	18.5939
Q9H2U1	ATP-dependent DNA/RNA helicase DHX36	DHX36	114760	50	0	0.0955061	0.696475	1.10665e+07	53	1.15022e+07	64	27.423	27.5279	28.0952	27.4692	27.5368	27.7535
O75400	Pre-mRNA-processing factor 40 homolog A	PRPF40A	108805	2	0	-0.0895576	0.700114	100136	380	115163	384	20.5773	20.4017	20.0601	20.1777	20.6493	20.4807
P62241	40S ribosomal protein S8	RPS8	24205	3	0	0.130321	0.709739	860515	214	860184	228	21.9072	20.9373	21.906	21.402	21.1294	21.8282
P67809	Y-box-binding protein 1	YBX1	35924	16	0	-0.11535	0.713276	8.08682e+07	16	9.59804e+07	10	28.0446	28.5365	29.0341	28.3235	28.8597	28.778
Q13838	Spliceosome RNA helicase DDX39B	DDX39B	48991	7	0	0.131038	0.714414	965753	200	1.01405e+06	204	23.0255	23.2329	22.43	22.8144	22.2043	23.2766
Q09161	Nuclear cap-binding protein subunit 1	NCBP1	91839	13	0	0.0940195	0.724333	841987	217	901901	220	23.3572	23.7245	23.2243	23.5394	22.9145	23.57
P19388	DNA-directed RNA polymerases I, II, and III subunit RPABC1	POLR2E	24551	3	0	0.127879	0.7246	329275	282	327766	292	20.5359	19.8227	20.9864	19.9599	20.3067	20.6947
Q15637	Splicing factor 1	SF1	68330	12	0	0.120183	0.726339	3.65485e+06	104	3.70076e+06	121	23.8997	24.6878	24.9307	23.976	24.5767	24.6049
P19338	Nucleolin	NCL	76614	63	0	-0.0697053	0.728063	2.63245e+08	1	3.06041e+08	1	31.7371	31.9963	32.2141	31.9899	32.1456	32.0211
Q9BUQ8	Probable ATP-dependent RNA helicase DDX23	DDX23	95583	8	0	-0.136774	0.732894	254353	296	322103	294	22.6229	21.8753	21.8425	22.649	21.5061	22.5959
P31943	Heterogeneous nuclear ribonucleoprotein H	HNRNPH1	49229	15	0	-0.0592809	0.750347	2.22413e+06	137	2.60738e+06	146	24.2266	24.368	24.2059	24.3774	24.1289	24.472
O15160	DNA-directed RNA polymerases I and III subunit RPAC1	POLR1C	39250	2	0	0.263869	0.758745	90767.5	386	124643	376	18.0437	19.9983	20.6674	19.7757	20.1739	17.9682
Q92769	Histone deacetylase 2	HDAC2	55364	17	0	-0.0531688	0.75945	3.68325e+06	102	4.20057e+06	118	24.9951	24.9441	24.8609	24.882	25.1145	24.9632
P61978	Heterogeneous nuclear ribonucleoprotein K	HNRNPK	50976	7	0	-0.058002	0.763937	1.22143e+06	182	1.4116e+06	183	23.2187	23.6377	23.3432	23.5361	23.404	23.4335
Q01082	Spectrin beta chain, non-erythrocytic 1	SPTBN1	274609	16	0	0.0623769	0.825249	118061	365	123530	378	23.0246	22.5457	22.2881	22.9332	22.3699	22.3681
Q9BVA1	Tubulin beta-2B chain	TUBB2B	49953	2	0	-0.14074	0.82885	133430	354	45058.5	431	18.2013	20.7817	20.0526	19.736	20.0682	19.6536
P99999	Cytochrome c	CYCS	11749	3	0	0.156244	0.845022	2.11428e+06	144	2.10631e+06	154	22.928	22.7347	21.0561	22.3567	23.2452	20.6482
P63167	Dynein light chain 1, cytoplasmic	DYNLL1	10366	1	0	0.053406	0.846317	1.40394e+06	175	1.45341e+06	179	21.5236	21.1751	20.8149	21.3103	21.2955	20.7476
Q9BWU0	Kanadaptin	SLC4A1AP	88814	4	0	0.0540243	0.852697	174645	333	180618	341	21.7626	21.828	21.0023	21.2698	21.4208	21.7403
P52272	Heterogeneous nuclear ribonucleoprotein M	HNRNPM	77516	10	0	-0.0816406	0.855812	329482	281	402566	280	22.7027	21.819	23.028	22.8592	21.866	23.0694
Q06830	Peroxiredoxin-1	PRDX1	22110	4	0	-0.0483696	0.885885	930961	204	995195	209	22.3554	22.5552	21.4615	21.9504	22.4422	22.1246
Q9H875	PRKR-interacting protein 1	PRKRIP1	20997	3	0	0.0273447	0.889178	711450	227	772005	238	21.3263	21.7614	21.4193	21.406	21.4703	21.5487
P02686	Myelin basic protein	MBP	33117	2	0	0.127898	0.898776	670245	232	606292	251	22.9864	22.1205	20.0512	22.4366	22.473	19.8648
Q13435	Splicing factor 3B subunit 2	SF3B2	100228	45	0	-0.0255519	0.902714	1.06628e+07	56	1.21724e+07	60	27.5795	27.7254	27.5157	27.3769	27.6156	27.9048
O43818	U3 small nucleolar RNA-interacting protein 2	RRP9	51841	2	0	-0.0752577	0.903687	253469	297	283319	308	21.2266	19.9369	21.9682	20.2977	21.2295	21.8304
P35250	Replication factor C subunit 2	RFC2	39157	1	0	-0.0335101	0.919245	21827.2	457	72464.4	411	18.9586	19.6513	18.6154	18.7402	19.2525	19.333
Q13085	Acetyl-CoA carboxylase 1	ACACA	265554	119	0	-0.158027	0.923956	3.43205e+06	109	1.0059e+07	65	27.3429	27.7394	26.4606	29.0314	29.6335	23.3521
B4DGK4	Alternative protein SYT7	SYT7	13173	1	0	0.0420519	0.924367	8.68721e+06	69	8.89891e+06	74	22.8101	23.2676	24.2743	22.9766	23.9062	23.3431
P16989	Y-box-binding protein 3	YBX3	40090	31	0	-0.0242424	0.924762	8.41875e+07	15	9.3877e+07	12	28.3098	28.6978	29.1169	28.6069	28.8875	28.7028
Q9BY41	Histone deacetylase 8	HDAC8	41758	2	0	0.0247191	0.936813	129087	355	149008	357	19.3364	19.5906	19.1272	19.7642	18.7481	19.4677
Q13247	Serine/arginine-rich splicing factor 6	SRSF6	39587	5	0	0.0203365	0.941263	2.16939e+06	139	2.38737e+06	148	23.4693	23.9362	24.1488	23.4488	24.0183	24.0262
P06748	Nucleophosmin	NPM1	32575	3	0	-0.109332	0.943173	397326	269	135288	366	22.4392	15.9957	19.4153	18.9009	19.3378	19.9395
A5D8X2	Anaphase promoting complex subunit 7	ANAPC7	63115	1	0	0.0177965	0.947858	9421.27	472	32854.1	441	17.9606	18.3499	18.2809	17.6997	18.4906	18.3477
P11387	DNA topoisomerase 1	TOP1	90726	18	0	0.0199223	0.950339	1.49115e+06	172	1.75047e+06	163	24.2173	24.7126	24.6152	24.802	23.8825	24.8009
Q15366	Poly(rC)-binding protein 2	PCBP2	38580	1	0	0.0113277	0.955095	143679	348	157784	352	19.9412	19.6735	20.172	19.8986	19.8615	19.9926
Q9BZK7	F-box-like/WD repeat-containing protein TBL1XR1	TBL1XR1	55595	2	0	0.0156998	0.959118	98519.9	382	109446	389	19.6275	19.7493	19.585	19.4999	20.2457	19.1691
Q9NR30	Nucleolar RNA helicase 2	DDX21	87344	7	0	-0.0131338	0.959686	398551	268	468523	269	22.3257	22.6288	22.6002	22.4537	22.1723	22.968
P10809	60 kDa heat shock protein, mitochondrial	HSPD1	61055	3	0	-0.0232349	0.963188	60987.2	407	67379.4	412	20.0208	19.4723	18.498	19.3526	18.6844	20.0238
B2R5W2	Heterogeneous nuclear ribonucleoproteins C1/C2	HNRNPC	31948	18	0	0.00632485	0.971296	7.46265e+06	78	8.26821e+06	80	25.7101	25.861	25.9587	25.74	25.8701	25.9007
O43719	HIV Tat-specific factor 1	HTATSF1	85853	7	0	0.00100462	0.9955	877915	211	984980	212	24.0077	23.9666	24.0513	23.98	23.8649	24.1777
Q07955	Serine/arginine-rich splicing factor 1	SRSF1	27745	11	0	0.000484565	0.998127	7.08706e+06	81	7.81957e+06	85	25.0841	25.2788	25.0709	25.1748	25.3787	24.8788
