# Supplementary material for: Human histone pre-mRNA assembles histone or canonical mRNA-processing complexes by overlapping 3′-end sequence elements
Source: Nucleic Acids Res. 2022 Nov 30;50(21):12425–43. doi: 10.1093/nar/gkac878 (PMC9756948; doi:10.1093/nar/gkac878)
Supplement: gkac878_Supplemental_Files [file gkac878_supplemental_files.zip › Table S3.xlsx]

## Sheet: hMSC & Adipocytes
Table S3: Mass spectrometry-based proteomic characterization of endogenous RNA processing complexes in human mesenchymal stem cells (hMSC, 3 biological replicates) and adipocytes (Adi, 3 biological replicates).
accession	protein name	gene name	mol. weight (Da)	hMSC-R1		hMSC-R2		hMSC-R3		Adi-R1		Adi-R2		Adi-R3
				Pep	SC	Pep	SC	Pep	SC	Pep	SC	Pep	SC	Pep	SC
Q10570	Cleavage and polyadenylation specificity factor subunit 1	CPSF1	160884	32	37	38	51	25	29	43	68	57	90	51	72		Pep	Identified peptides
C9JEV9	Cleavage and polyadenylation specificity factor subunit 4	CPSF4	23653	3	3	3	3	1	1	5	7	8	8	6	6		SC	Spectral Counts
O95639	Cleavage and polyadenylation specificity factor subunit 4	CPSF4	30255	3	3	3	3	1	1	5	6	8	8	5	5
Q16630	Cleavage and polyadenylation specificity factor subunit 6	CPSF6	59210	7	10	5	6	7	7	8	10	8	10	8	11
Q8N684	Cleavage and polyadenylation specificity factor subunit 7	CPSF7	52050	5	5	4	7	4	5	6	8	5	8	5	7
Q05048	Cleavage stimulation factor subunit 1	CSTF1	48358	13	16	15	23	12	18	18	26	20	30	14	20
P33240	Cleavage stimulation factor subunit 2	CSTF2	60959	2	2	4	5	3	5	1	1	2	2	5	5
Q9H0L4	Cleavage stimulation factor subunit 2 tau variant	CSTF2T	64437	2	2	4	5	4	6	3	3	4	4	6	6
Q12996	Cleavage stimulation factor subunit 3	CSTF3	82922	12	15	23	23	18	21	24	28	31	46	28	36
Q6UN15	Pre-mRNA 3'-end-processing factor FIP1	FIP1L1	66526	1	1	1	2			1	1			3	3
O43809	Cleavage and polyadenylation specificity factor subunit 5	NUDT21	26227	9	12	10	16	7	8	8	11	11	18	8	11
P62136	Serine/threonine-protein phosphatase PP1-alpha catalytic subunit	PPP1CA	37512	2	2	3	3	2	2	2	2	3	3	2	2
P62140	Serine/threonine-protein phosphatase PP1-beta catalytic subunit	PPP1CB	37187	1	1	2	2	1	1	2	2	2	2	3	3
P36873	Serine/threonine-protein phosphatase PP1-gamma catalytic subunit	PPP1CC	36984	2	2	2	2	1	1	1	1	2	2	2	2
Q9C0J8	pre-mRNA 3' end processing protein WDR33	WDR33	145891	3	3	6	8	4	5	9	12	11	15	9	14
Q6UXN9	WD repeat-containing protein 82	WDR82	35079			1	1					1	1
Q9P2I0	Cleavage and polyadenylation specificity factor subunit 2	CPSF2	88487	15	19	15	21	13	16	25	31	34	44	27	36
Q9UKF6	Cleavage and polyadenylation specificity factor subunit 3	CPSF3	77486	14	18	13	16	13	15	18	24	29	41	22	34
Q92797	Symplekin	SYMPK	141148	5	6	11	13	5	6	12	15	27	39	17	22
Q8IV48	3'-5' exoribonuclease 1	ERI1	40064	8	8	7	8	6	7	4	5	3	3	3	3
Q969L4	U7 snRNA-associated Sm-like protein LSm10	LSM10	14080			1	1					1	2
P14678	Small nuclear ribonucleoprotein-associated proteins B and B'	SNRPB	24610	8	11	7	11	5	7	5	9	9	13	8	11
P62318	Small nuclear ribonucleoprotein Sm D3	SNRPD3	13916	11	14	8	11	8	10	7	12	10	15	8	15
P62304	Small nuclear ribonucleoprotein E	SNRPE	10804	2	2	2	2	2	2	2	4	2	2	2	2
P62306	Small nuclear ribonucleoprotein F	SNRPF	9725	4	4	4	4	3	3	3	4	3	3	4	5
Q9NXC5	GATOR complex protein MIOS	MIOS	98584							4	5	6	6	3	3
Q9NRP0	Oligosaccharyltransferase complex subunit OSTC	OSTC	16829									1	1	1	1
Q9NRW3	DNA dC->dU-editing enzyme APOBEC-3C	APOBEC3C	22826	2	2	2	3	1	1					2	2
P48047	ATP synthase subunit O, mitochondrial	ATP5PO	23277					1	1
B3KU37	cDNA FLJ39157 fis, clone OCBBF2002083, highly similar to Pumilio homolog 1		98474	4	4	2	2	3	3			1	1	1	1
P43155	Carnitine O-acetyltransferase	CRAT	70858									2	2
O95628	CCR4-NOT transcription complex subunit 4	CNOT4	63510					1	1
Q9UH73	Transcription factor COE1	EBF1	64464			1	1					3	3
Q86X83	COMM domain-containing protein 2	COMMD2	22745							1	1	1	1
P21964	Catechol O-methyltransferase	COMT	30037							1	1
Q13098	COP9 signalosome complex subunit 1	GPS1	55537							3	3	2	2	3	4
P61201	COP9 signalosome complex subunit 2	COPS2	51597							1	1	2	2	1	1
Q9UNS2	COP9 signalosome complex subunit 3	COPS3	47873									2	2
Q9BT78	COP9 signalosome complex subunit 4	COPS4	46269			1	1			4	4	4	6	4	4
Q92905	COP9 signalosome complex subunit 5	COPS5	37579			1	1			1	1	3	3	1	1
Q7L5N1	COP9 signalosome complex subunit 6	COPS6	36163							2	2	2	2
Q9UBW8	COP9 signalosome complex subunit 7a	COPS7A	30277							2	2	3	3	2	2
Q9H9Q2	COP9 signalosome complex subunit 7b	COPS7B	29622									1	1
Q99627	COP9 signalosome complex subunit 8	COPS8	23226							3	3	3	3	3	3
Q8IZ81	ELMO domain-containing protein 2	ELMOD2	34961									1	2
Q8TC92	Ecto-NOX disulfide-thiol exchanger 1	ENOX1	73348									3	3	4	4
Q96HE7	ERO1-like protein alpha	ERO1A	54393	1	1	1	1			1	1	5	5	2	2
P22087	rRNA 2'-O-methyltransferase fibrillarin	FBL	33784			2	2			4	4	4	6	1	1
P59768	Guanine nucleotide-binding protein G(I)/G(S)/G(O) subunit gamma-2	GNG2	7850							1	1
Q9Y3E0	Vesicle transport protein GOT1B	GOLT1B	15426							1	1
P36551	Oxygen-dependent coproporphyrinogen-III oxidase, mitochondrial	CPOX	50152							1	1	2	2
Q96QI5	Heparan sulfate glucosamine 3-O-sulfotransferase 6	HS3ST6	37186					1	1			1	1	1	1
Q96CX2	BTB/POZ domain-containing protein KCTD12	KCTD12	35701	10	11	15	20	13	14	14	14	16	18	12	13
Q9UHA4	Ragulator complex protein LAMTOR3	LAMTOR3	13623			1	1							1	1
Q0VGL1	Ragulator complex protein LAMTOR4	LAMTOR4	10741			1	1			1	1	1	1	1	1
Q9HCE1	Helicase MOV-10	MOV10	113671							2	2	3	3
Q9ULX3	RNA-binding protein NOB1	NOB1	46675					1	1	1	1
Q15233	Non-POU domain-containing octamer-binding protein	NONO	54232	46	72	49	87	34	48	21	31	38	58	30	43
Q9NTK5	Obg-like ATPase 1	OLA1	44744			1	1
Q9P0S3	ORM1-like protein 1	ORMDL1	17371									1	1
Q9H0X9	Oxysterol-binding protein-related protein 5	OSBPL5	98616									1	1
Q9BZF1	Oxysterol-binding protein-related protein 8	OSBPL8	101196			1	1			1	1	1	1	1	1
Q96FW1	Ubiquitin thioesterase OTUB1	OTUB1	31284			1	2
Q99575	Ribonucleases P/MRP protein subunit POP1	POP1	114709							1	1	5	5	2	2
Q969H6	Ribonuclease P/MRP protein subunit POP5	POP5	18820									1	1
P49792	E3 SUMO-protein ligase RanBP2	RANBP2	358199							1	1	1	1	1	1
P10155	RNA-binding protein RO60	RO60	60671	1	1	3	3	2	2	3	3	4	4	2	2
Q9UBE0	SUMO-activating enzyme subunit 1	SAE1	38450			1	1
P18583	Protein SON	SON	263830	1	1	3	3	2	2	1	1	1	1	2	2
Q9BQ15	SOSS complex subunit B1	NABP2	22338	2	2			1	1			1	1	1	1
Q96AH0	SOSS complex subunit B2	NABP1	22423	2	2	1	2			1	1	1	1	2	2
Q8IY81	pre-rRNA 2'-O-ribose RNA methyltransferase FTSJ3	FTSJ3	96558	1	1	1	1	1	1	1	1
Q9H2D6	TRIO and F-actin-binding protein	TRIOBP	261376			1	1
Q86V81	THO complex subunit 4	ALYREF	26888	1	1	2	4	1	2	1	1	2	2	1	1
Q6ZXV5	Protein O-mannosyl-transferase TMTC3	TMTC3	104009									1	1
O94826	Mitochondrial import receptor subunit TOM70	TOMM70	67455							1	2			1	1
P63279	SUMO-conjugating enzyme UBC9	UBE2I	18007			1	1
Q6PJI9	GATOR complex protein WDR59	WDR59	109793							1	1
Q07157	Tight junction protein ZO-1	TJP1	195459	5	5	6	7	5	6	2	2	6	6	2	2
A0A024R4E5	High density lipoprotein binding protein (Vigilin), isoform CRA_a	HDLBP	141440	88	146	91	149	86	141	74	118	94	175	86	136
B4DDB6	Heterogeneous nuclear ribonucleoprotein A3, isoform CRA_a	HNRPA3	37029	20	31	25	35	16	24	15	19	22	27	15	22
A0A024RAV5	V-Ki-ras2 Kirsten rat sarcoma viral oncogene homolog, isoform CRA_b	KRAS	21425							1	1	1	1
Q6PIK3	HCG1995540, isoform CRA_b	RAB4B	13536	1	1	1	1	1	1	3	5	2	3	2	3
B7Z722	Tropomyosin 1 (Alpha), isoform CRA_i	TPM1	28608	12	14	13	16	15	21	3	3	2	3	6	6
P31946	14-3-3 protein beta/alpha	YWHAB	28082	2	3	3	3	3	3	3	4	2	2	3	3
P62258	14-3-3 protein epsilon	YWHAE	29174	4	4	9	10	3	4	3	4	6	7	3	4
Q04917	14-3-3 protein eta	YWHAH	28219	2	2	3	3	3	3			1	1	1	1
P61981	14-3-3 protein gamma	YWHAG	28303	3	3	5	5	4	4	5	6	4	5	3	3
P27348	14-3-3 protein theta	YWHAQ	27764	3	3	5	5	2	2	1	1	2	2	1	1
P63104	14-3-3 protein zeta/delta	YWHAZ	27745	6	6	10	11	10	12	5	7	6	7	5	6
P30153	Serine/threonine-protein phosphatase 2A 65 kDa regulatory subunit A alpha isoform	PPP2R1A	65309			1	1					1	1	1	1
P63151	Serine/threonine-protein phosphatase 2A 55 kDa regulatory subunit B alpha isoform	PPP2R2A	51692									1	1
P31937	3-hydroxyisobutyrate dehydrogenase, mitochondrial	HIBADH	35329							1	1
P29372	DNA-3-methyladenine glycosylase	MPG	32869			1	1	1	1			1	1	1	1
P08195	4F2 cell-surface antigen heavy chain	SLC3A2	67994	1	1									2	2
Q7L1Q6	eIF5-mimic protein 2	BZW1	48043			2	2
P52209	6-phosphogluconate dehydrogenase, decarboxylating	PGD	53140	2	2	2	2			4	4	8	9	3	3
O95336	6-phosphogluconolactonase	PGLS	27547			1	1
A0A024R462	Fibronectin	FN1	259211	16	16	23	29	17	19	8	10	12	14	8	8
A0A024R5Z9	Pyruvate kinase	PKM2	58062	6	6	9	9	8	9	6	6	6	7	3	3
A0A024R757	Caveolin	CAV1	17023	1	1			3	3
A0A087WTE6	SRC kinase-signaling inhibitor 1 (Fragment)	SRCIN1	32179							1	1			1	1
A0A087WU03	Heterogeneous nuclear ribonucleoprotein D-like	HNRNPDL	6722	2	6	3	7	4	6	1	1	3	3	1	3
A0A087WX22	Methenyltetrahydrofolate synthase domain-containing protein (Fragment)	MTHFSD	16917									1	1
A0A0A7E7X3	Aminopeptidase (Fragment)	ERAP1	107232			1	2	1	1	6	9	8	9	3	5
A0A0G2JQT1	Cytoplasmic FMR1-interacting protein 1 (Fragment)	CYFIP1	100297	1	1	2	2			2	2	4	4	1	1
A0A0J9YVP6	Poly(U)-binding-splicing factor PUF60 (Fragment)	PUF60	57399	12	20	16	24	12	18	13	19	16	27	15	23
A0A0S2Z377	Annexin (Fragment)	ANXA6	75277	5	5	3	3	5	5	15	17	23	24	18	20
A0A0S2Z4G4	Tropomyosin 3 isoform 1 (Fragment)	TPM3	29033	24	35	22	27	27	42	5	7	8	11	9	10
A0A1U9X8I7	SKIV2L		137825	8	9	12	13	9	9	8	8	14	15	11	13
A0A1W2PQ63	Pleckstrin homology-like domain family B member 2 (Fragment)	PHLDB2	84150			1	1
A0A1W6IYI5	N90-VRC38.08 heavy chain variable region (Fragment)		13519									1	1
A0A286YEZ8	Heterogeneous nuclear ribonucleoprotein R (Fragment)	HNRNPR	16186	4	9	5	10	4	12	3	9	5	12	4	11
A0A2R8YFE2	Actin, cytoplasmic 1 (Fragment)	ACTB	8787	11	18	9	15	14	29	5	6	6	8	6	7
A0A2R8YHD2	Tropomyosin alpha-4 chain (Fragment)	TPM4	28705	11	17	13	18	14	23	4	5	3	5	7	9
A0A384MDW7	Enoyl Coenzyme A hydratase, short chain, 1, mitochondrial	ECHS1	31399							3	3	4	5	2	2
A0A384MR50	F-actin-capping protein subunit beta		30629	10	12	8	9	11	12	1	1	3	3	1	1
A0A499FIX8	Extended synaptotagmin-2	ESYT2	93978	2	2			1	1			2	2	1	1
A0A590UK99	Deleted in malignant brain tumors 1 protein (Fragment)	DMBT1	13893			1	1	1	1
A0A6Q8PFE4	Actin, cytoplasmic 1	ACTB	37341	37	87	28	66	39	103	18	24	19	32	16	20
A0A6Q8PGB2	E3 ubiquitin-protein ligase LRSAM1	LRSAM1	86850									1	1
A0A7I2V323	Heterogeneous nuclear ribonucleoproteins A2/B1	HNRNPA2B1	35222	20	28	20	28	18	26	13	19	19	32	15	22
A0A8I5KNT9	Arginyl-tRNA--protein transferase 1	ATE1	56570			1	1
Q8IZ83	Aldehyde dehydrogenase family 16 member A1	ALDH16A1	85127							1	1
A6XGP7	Reticulon	NOGOC	22252			1	1			4	4	4	5	5	5
A8QI98	DIS3		109058	19	24	23	27	18	19	14	16	27	33	20	23
Q9Y312	Protein AAR2 homolog	AAR2	43472	1	1	1	1			1	1
P00505	Aspartate aminotransferase, mitochondrial	GOT2	47518							2	2	1	1	1	1
Q9UG63	ATP-binding cassette sub-family F member 2	ABCF2	71290			1	1					1	1
Q6UXT9	Protein ABHD15	ABHD15	51771							1	1	1	1	1	1
Q9NUJ1	Palmitoyl-protein thioesterase ABHD10, mitochondrial	ABHD10	33933									1	1
Q8IZP0	Abl interactor 1	ABI1	55081	1	2	1	1	1	1	1	1	1	1	1	1
O94929	Actin-binding LIM protein 3	ABLIM3	77802	1	1			1	1
Q13085	Acetyl-CoA carboxylase 1	ACACA	265554	1	1	2	2	2	2	1	1	6	6	13	13
O00763	Acetyl-CoA carboxylase 2	ACACB	276541							3	3	15	16	19	20
Q9UKU7	Isobutyryl-CoA dehydrogenase, mitochondrial	ACAD8	45070									1	1	1	1
P11310	Medium-chain specific acyl-CoA dehydrogenase, mitochondrial	ACADM	46588							1	1	2	2	3	3
P16219	Short-chain specific acyl-CoA dehydrogenase, mitochondrial	ACADS	44297							3	3	2	2	4	4
P49748	Very long-chain specific acyl-CoA dehydrogenase, mitochondrial	ACADVL	70390							8	10	8	10	7	7
P07108	Acyl-CoA-binding protein	DBI	10044					1	1	1	1	1	1	1	2
Q709F0	Acyl-CoA dehydrogenase family member 11	ACAD11	87264					1	1	2	2	4	6	3	4
P45954	Short/branched chain specific acyl-CoA dehydrogenase, mitochondrial	ACADSB	47485							1	1	1	1
O96019	Actin-like protein 6A	ACTL6A	47461			1	1	1	1	1	1	2	2
P53396	ATP-citrate synthase	ACLY	120839	9	9	21	23	13	16	21	24	31	37	20	26
Q9NPJ3	Acyl-coenzyme A thioesterase 13	ACOT13	14960									1	1
P21399	Cytoplasmic aconitate hydratase	ACO1	98399									1	1
Q99798	Aconitate hydratase, mitochondrial	ACO2	85425							7	7	5	5	3	4
Q86TX2	Acyl-coenzyme A thioesterase 1	ACOT1	46277							4	4	4	4	2	3
Q9Y305	Acyl-coenzyme A thioesterase 9, mitochondrial	ACOT9	49902									1	2
Q15067	Peroxisomal acyl-coenzyme A oxidase 1	ACOX1	74424					1	1			1	1	1	1
Q99424	Peroxisomal acyl-coenzyme A oxidase 2	ACOX2	76827							1	1
P13798	Acylamino-acid-releasing enzyme	APEH	81225			1	1
Q96CM8	Medium-chain acyl-CoA ligase ACSF2, mitochondrial	ACSF2	68125							6	6	7	8	1	1
P33121	Long-chain-fatty-acid--CoA ligase 1	ACSL1	77943							30	41	37	50	34	39
O95573	Fatty acid CoA ligase Acsl3	ACSL3	80420							1	1
O60488	Long-chain-fatty-acid--CoA ligase 4	ACSL4	79188							4	4	3	3	3	6
Q9ULC5	Long-chain-fatty-acid--CoA ligase 5	ACSL5	75991							2	2	2	2	1	1
Q562R1	Beta-actin-like protein 2	ACTBL2	42003	9	25	8	20	14	37	5	9	6	15	3	4
P68032	Actin, alpha cardiac muscle 1	ACTC1	42019	34	82	25	59	37	95	19	31	19	36	14	20
P63261	Actin, cytoplasmic 2	ACTG1	41793	51	132	42	102	55	151	28	41	28	49	24	33
P12814	Alpha-actinin-1	ACTN1	103058	17	28	18	29	19	32	21	32	29	47	17	26
O43707	Alpha-actinin-4	ACTN4	104854	34	48	27	39	26	38	28	42	38	56	25	34
P61163	Alpha-centractin	ACTR1A	42614							1	1	1	1
P35611	Alpha-adducin	ADD1	80955	1	1	1	1			1	1	2	2	1	1
Q9UEY8	Gamma-adducin	ADD3	79155									2	2	1	1
P00325	All-trans-retinol dehydrogenase [NAD(+)] ADH1B	ADH1B	39835							4	4	5	5	7	8
P11766	Alcohol dehydrogenase class-3	ADH5	39724							1	1
Q15848	Adiponectin	ADIPOQ	26414							2	4	2	3	2	3
Q9BRR6	ADP-dependent glucokinase	ADPGK	54089							1	1			1	1
Q16186	Proteasomal ubiquitin receptor ADRM1	ADRM1	42153	1	1	1	1	2	2			1	1	1	1
P05141	ADP/ATP translocase 2	SLC25A5	32852	2	2	1	1	1	1	1	2	1	1	2	2
P12236	ADP/ATP translocase 3	SLC25A6	32866	2	2			1	1			1	1	2	2
Q9UL18	Protein argonaute-1	AGO1	97214	1	1	2	2	1	1	8	9	10	12	5	7
Q9UKV8	Protein argonaute-2	AGO2	97208			7	7	2	2	10	15	12	15	9	14
Q9H9G7	Protein argonaute-3	AGO3	97360			2	2			7	8	12	14	7	11
Q09666	Neuroblast differentiation-associated protein AHNAK	AHNAK	629101	3	3	14	15	9	11			1	1	2	2
O95433	Activator of 90 kDa heat shock protein ATPase homolog 1	AHSA1	38274	1	1	1	1
Q12904	Aminoacyl tRNA synthase complex-interacting multifunctional protein 1	AIMP1	34353	1	1	5	5	1	1	1	1	1	1
Q13155	Aminoacyl tRNA synthase complex-interacting multifunctional protein 2	AIMP2	35349			2	3	2	3	1	1	4	5
P14550	Aldo-keto reductase family 1 member A1	AKR1A1	36573			2	2	1	1			1	1
Q04828	Aldo-keto reductase family 1 member C1	AKR1C1	36788							4	4	3	3	4	4
P42330	Aldo-keto reductase family 1 member C3	AKR1C3	36853							2	2	3	3	3	3
Q92667	A-kinase anchor protein 1, mitochondrial	AKAP1	97342									1	1
P30837	Aldehyde dehydrogenase X, mitochondrial	ALDH1B1	57249							1	1	1	1	1	1
O75891	Cytosolic 10-formyltetrahydrofolate dehydrogenase	ALDH1L1	98829							2	2	1	1
Q3SY69	Mitochondrial 10-formyltetrahydrofolate dehydrogenase	ALDH1L2	101746									1	1
P51648	Aldehyde dehydrogenase family 3 member A2	ALDH3A2	54848							2	2	2	2
P30038	Delta-1-pyrroline-5-carboxylate dehydrogenase, mitochondrial	ALDH4A1	61719							3	3	3	3	2	2
P49419	Alpha-aminoadipic semialdehyde dehydrogenase	ALDH7A1	58487							2	3	4	4	1	1
P49189	4-trimethylaminobutyraldehyde dehydrogenase	ALDH9A1	53802							6	7	5	7	4	4
P05091	Aldehyde dehydrogenase, mitochondrial	ALDH2	56381							6	8	6	7	6	6
P04075	Fructose-bisphosphate aldolase A	ALDOA	39420	5	6	11	11	6	7	7	9	11	13	8	8
P09972	Fructose-bisphosphate aldolase C	ALDOC	39456			2	4			1	1	2	2	1	1
P28838	Cytosol aminopeptidase	LAP3	56166					1	1	2	2	2	2
P15144	Aminopeptidase N	ANPEP	109540	1	1	2	2	4	5	1	1
P30533	Alpha-2-macroglobulin receptor-associated protein	LRPAP1	41466									1	1	1	1
Q8IVF6	Ankyrin repeat domain-containing protein 18A	ANKRD18A	115597			1	1
Q01484	Ankyrin-2	ANK2	433715									3	4
Q99873	Protein arginine N-methyltransferase 1	PRMT1	42462	4	4	2	2	2	3	6	6	7	7	5	5
O75179	Ankyrin repeat domain-containing protein 17	ANKRD17	274258			3	3	1	1			2	2
P50995	Annexin A11	ANXA11	54390			2	2	1	1	1	1			1	1
P04083	Annexin A1	ANXA1	38714	3	3	11	12	4	4			4	4	2	2
P07355	Annexin A2	ANXA2	38604	19	22	23	31	23	26	28	39	31	47	30	37
P08758	Annexin A5	ANXA5	35937	6	8	8	11	7	7	6	7	8	8	4	4
P20073	Annexin A7	ANXA7	52739	1	1
Q16853	Membrane primary amine oxidase	AOC3	84622									3	3	1	1
Q10567	AP-1 complex subunit beta-1	AP1B1	104607			2	2	2	2	3	3	6	6	2	2
O43747	AP-1 complex subunit gamma-1	AP1G1	91351							1	1	1	1	1	1
Q9BXS5	AP-1 complex subunit mu-1	AP1M1	48587							1	1
P61966	AP-1 complex subunit sigma-1A	AP1S1	18733	1	1	1	1	1	1	1	1	2	2
O95782	AP-2 complex subunit alpha-1	AP2A1	107546	4	4	5	5	2	2	11	12	18	20	11	12
O94973	AP-2 complex subunit alpha-2	AP2A2	103960	3	3	3	3	2	2	6	7	8	9	6	6
P63010	AP-2 complex subunit beta	AP2B1	104553	1	1	5	5	3	3	8	8	13	13	7	7
Q96CW1	AP-2 complex subunit mu	AP2M1	49655					1	1	3	4	5	7	2	3
P53680	AP-2 complex subunit sigma	AP2S1	17018	1	1					2	2			1	1
O00203	AP-3 complex subunit beta-1	AP3B1	121320			1	1			2	2	1	1	1	1
O14617	AP-3 complex subunit delta-1	AP3D1	130158			1	1					2	2	1	1
Q9Y2T2	AP-3 complex subunit mu-1	AP3M1	46939			1	1			1	1	1	1
Q92572	AP-3 complex subunit sigma-1	AP3S1	21732			1	1	1	1			1	2
P27695	DNA-(apurinic or apyrimidinic site) endonuclease	APEX1	35555			6	6	1	1			6	6
Q9BZZ5	Apoptosis inhibitor 5	API5	59005							2	3	1	1
Q9HDC9	Adipocyte plasma membrane-associated protein	APMAP	46480							11	13	7	8	7	7
P02649	Apolipoprotein E	APOE	36154							8	9	5	6	4	5
O60306	RNA helicase aquarius	AQR	171295	10	10	15	19	10	10	16	18	19	24	14	15
O15143	Actin-related protein 2/3 complex subunit 1B	ARPC1B	40950			2	2	1	1	1	1			1	1
P84077	ADP-ribosylation factor 1	ARF1	20697	3	3	3	4	4	5	3	3	6	7	4	5
P18085	ADP-ribosylation factor 4	ARF4	20511	3	3	3	4	4	5	4	4	6	7	3	4
P62330	ADP-ribosylation factor 6	ARF6	20082	1	1					1	1	1	1	2	2
P05089	Arginase-1	ARG1	34735			1	2			1	1
Q9NWB6	Arginine and glutamate-rich protein 1	ARGLU1	33216			1	1
P40616	ADP-ribosylation factor-like protein 1	ARL1	20418	1	1	1	1	1	1			1	1	1	1
P36405	ADP-ribosylation factor-like protein 3	ARL3	20456			1	1
Q96BM9	ADP-ribosylation factor-like protein 8A	ARL8A	21416									1	1
P61160	Actin-related protein 2	ACTR2	44761	1	1	4	4	2	2	2	2	2	2	1	1
P61158	Actin-related protein 3	ACTR3	47371	1	1	5	6	1	1	2	2			2	2
Q9BPX5	Actin-related protein 2/3 complex subunit 5-like protein	ARPC5L	16941	1	1	2	2	2	2	1	1	1	1	1	1
O15144	Actin-related protein 2/3 complex subunit 2	ARPC2	34333	2	2	2	2	1	1	3	3	2	2	2	2
O15145	Actin-related protein 2/3 complex subunit 3	ARPC3	20547	2	2	2	4	2	2	1	1	1	1	1	1
P59998	Actin-related protein 2/3 complex subunit 4	ARPC4	19667	3	3	2	3	2	2	2	2	3	3	2	2
O15511	Actin-related protein 2/3 complex subunit 5	ARPC5	16320			1	1	1	1			1	1	1	1
P15289	Arylsulfatase A	ARSA	53588									2	2	1	1
P15848	Arylsulfatase B	ARSB	59687									1	1	1	1
Q13510	Acid ceramidase	ASAH1	44660									3	3	1	1
Q8N9N2	Activating signal cointegrator 1 complex subunit 1	ASCC1	45509	1	1	3	3	2	2			2	3
Q8N3C0	Activating signal cointegrator 1 complex subunit 3	ASCC3	251460	9	10	19	21	13	14	9	9	24	25	15	15
Q9BVC5	Ashwin	C2orf49	25858			2	2
Q12797	Aspartyl/asparaginyl beta-hydroxylase	ASPH	85863	6	6	12	12	4	4	6	6	16	21	7	7
P00966	Argininosuccinate synthase	ASS1	46530							1	1
Q9HD20	Endoplasmic reticulum transmembrane helix translocase	ATP13A1	132955							1	1	1	1
P05023	Sodium/potassium-transporting ATPase subunit alpha-1	ATP1A1	112896					1	1					1	1
P16615	Sarcoplasmic/endoplasmic reticulum calcium ATPase 2	ATP2A2	114757							4	4	4	4	2	2
Q6DD88	Atlastin-3	ATL3	60542			1	1			4	4	4	4	2	2
P25705	ATP synthase subunit alpha, mitochondrial	ATP5F1A	59751	8	8	2	2	7	7	3	3	5	5	8	10
P06576	ATP synthase subunit beta, mitochondrial	ATP5F1B	56560	9	9	3	3	7	7	3	3	9	9	4	4
B2R5W2	cDNA, FLJ92657, highly similar to Homo sapiens heterogeneous nuclear ribonucleoprotein C (C1/C2) (HNRPC), transcript variant 2, mRNA		31948	15	26	14	29	16	28	10	14	12	15	13	16
B2R959	cDNA, FLJ94229, highly similar to Homo sapiens heterogeneous nuclear ribonucleoprotein L (HNRPL),mRNA		60249	19	27	21	29	24	32	16	26	25	37	17	27
B2RB06	cDNA, FLJ95242, highly similar to Homo sapiens L-3-hydroxyacyl-Coenzyme A dehydrogenase, short chain (HADHSC), mRNA		34261							4	7	3	5	3	3
B3KRJ9	cDNA FLJ34439 fis, clone HLUNG2001146, highly similar to Splicing factor, arginine/serine-rich 12		58203			2	2	2	3	2	2	2	2	2	2
B3KRK8	Vimentin		46976	41	59	55	92	46	79	56	95	65	119	64	115
B4DGK4	Alternative protein SYT7	SYT7	13173	1	3	1	3	1	2	1	4	1	4	1	2
B4DMY3	cDNA FLJ60713, highly similar to Homo sapiens heterogeneous nuclear ribonucleoprotein A/B (HNRPAB), transcript variant 1, mRNA		35009	19	26	18	29	18	26	11	15	14	17	12	18
B4DNH1	Profilin		20840			2	2					1	1
B4DQZ7	cDNA FLJ50838, highly similar to Apoptotic chromatin condensation inducer in thenucleus (Fragment)		122558			1	1
B4DSY3	cDNA FLJ54309, highly similar to Krueppel-related zinc finger protein 1		73239									1	1
B4E0X8	cDNA FLJ61021, highly similar to Far upstream element-binding protein 1		66232	44	76	45	78	48	87	31	49	38	66	36	56
B7Z7U7	cDNA FLJ51399, highly similar to Cadherin EGF LAG seven-pass G-type receptor 1		124799									1	1
B7Z8U4	cDNA FLJ52387, highly similar to Kelch-like protein 3		22746									1	1
O95816	BAG family molecular chaperone regulator 2	BAG2	23772	2	2					1	1
P51572	B-cell receptor-associated protein 31	BCAP31	27992							3	3	3	5	2	2
P35613	Basigin	BSG	42200	1	1			1	1	2	2			1	1
Q07812	Apoptosis regulator BAX	BAX	21184			1	1			1	1	1	1	1	1
Q9UIG0	Tyrosine-protein kinase BAZ1B	BAZ1B	170903			1	1
P54687	Branched-chain-amino-acid aminotransferase, cytosolic	BCAT1	42966			1	1
P16278	Beta-galactosidase	GLB1	76075									3	3	1	1
Q15582	Transforming growth factor-beta-induced protein ig-h3	TGFBI	74681	2	2	2	2	2	2	1	1			1	1
P53004	Biliverdin reductase A	BLVRA	33428			1	1
P11021	Endoplasmic reticulum chaperone BiP	HSPA5	72333	21	24	29	42	24	31	37	56	36	62	33	54
Q6QNY1	Biogenesis of lysosome-related organelles complex 1 subunit 2	BLOC1S2	15961			1	1	1	1	1	1			1	1
P30043	Flavin reductase (NADPH)	BLVRB	22119			1	1
Q8TDN6	Ribosome biogenesis protein BRX1 homolog	BRIX1	41401									1	1	1	1
Q96K17	Transcription factor BTF3 homolog 4	BTF3L4	17271			1	1
O43684	Mitotic checkpoint protein BUB3	BUB3	37155	2	2	4	4			5	6	7	8	4	4
Q13895	Bystin	BYSL	49601					1	1					2	2
Q96L14	Cep170-like protein	CEP170P1	32648			1	1	1	1
P11586	C-1-tetrahydrofolate synthase, cytoplasmic	MTHFD1	101531	1	1	5	5	1	1	3	3	8	9	6	6
C7DJS2	Glutathione S-transferase (Fragment)	GSTP1	16667									2	2	1	1
Q6ZSJ8	Uncharacterized protein C1orf122	C1orf122	11471					1	1
Q05682	Caldesmon	CALD1	93231			3	3	1	1	1	1			2	2
P0DP23	Calmodulin-1	CALM1	16838			1	1
P27797	Calreticulin	CALR	48142	2	2	4	4	3	3	7	10	9	16	8	12
O43852	Calumenin	CALU	37107	2	2	4	5	3	3	3	4	1	1	3	3
P27824	Calnexin	CANX	67568							3	3	3	4	1	1
P07384	Calpain-1 catalytic subunit	CAPN1	81890			1	1	1	1	1	1			1	1
P17655	Calpain-2 catalytic subunit	CAPN2	79995	2	2	5	5	5	5					1	1
Q86VP6	Cullin-associated NEDD8-dissociated protein 1	CAND1	136376			1	1	1	1	2	2	2	2	1	2
Q01518	Adenylyl cyclase-associated protein 1	CAP1	51901			3	3	1	1			1	1
Q14444	Caprin-1	CAPRIN1	78366			2	2	1	1
Q86X55	Histone-arginine methyltransferase CARM1	CARM1	65854							1	1	1	1
P04040	Catalase	CAT	59756	1	1					6	6	8	8	3	3
P07858	Cathepsin B	CTSB	37822			3	3	2	2	2	2	2	2	1	1
P07339	Cathepsin D	CTSD	44552	2	2	1	1	2	2	6	6	5	5	5	5
P07711	Procathepsin L	CTSL	37564					1	1
Q9UBR2	Cathepsin Z	CTSZ	33868											2	2
Q03135	Caveolin-1	CAV1	20472	2	2			1	1
P51636	Caveolin-2	CAV2	18291	1	1							1	1
Q6NZI2	Caveolae-associated protein 1	CAVIN1	43476	3	3	7	9	5	5	5	8	10	14	8	12
O95810	Caveolae-associated protein 2	CAVIN2	47173									2	2
Q969G5	Caveolae-associated protein 3	CAVIN3	27701	1	1	1	1	1	1	4	4	3	3	2	2
P52907	F-actin-capping protein subunit alpha-1	CAPZA1	32923	5	6	6	6	7	9	2	2	2	2	2	2
P47755	F-actin-capping protein subunit alpha-2	CAPZA2	32949	3	4	3	3	4	4	2	2	2	2	1	1
P14384	Carboxypeptidase M	CPM	50514									1	1
P16152	Carbonyl reductase [NADPH] 1	CBR1	30375	3	3	8	10	3	3	1	1	2	3	3	3
Q8N4T8	3-oxoacyl-[acyl-carrier-protein] reductase	CBR4	25301							1	1	1	1	1	1
P83916	Chromobox protein homolog 1	CBX1	21418									1	1
Q13185	Chromobox protein homolog 3	CBX3	20811											1	1
Q96CT7	Coiled-coil domain-containing protein 124	CCDC124	25835			2	2							1	1
Q8IX12	Cell division cycle and apoptosis regulator protein 1	CCAR1	132821									1	1	1	1
Q8N163	Cell cycle and apoptosis regulator protein 2	CCAR2	102902			2	2			6	6	10	11	5	5
O60826	Coiled-coil domain-containing protein 22	CCDC22	70756							1	1			1	1
Q96A33	PAT complex subunit CCDC47	CCDC47	55874									2	2	1	1
Q76M96	Coiled-coil domain-containing protein 80	CCDC80	108174			3	3	1	1	1	1	1	1	1	1
O75909	Cyclin-K	CCNK	64240									1	1
Q9UQ88	Cyclin-dependent kinase 11A	CDK11A	91362							2	2	3	4	1	1
O95400	CD2 antigen cytoplasmic tail-binding protein 2	CD2BP2	37646							1	1
P16671	Platelet glycoprotein 4	CD36	53053							1	1	2	2	1	1
P16070	CD44 antigen	CD44	81538	1	1	1	1	1	1	1	1	1	1	1	1
P60953	Cell division control protein 42 homolog	CDC42	21259	1	1	1	1	1	1	1	1	1	1	1	1
Q99459	Cell division cycle 5-like protein	CDC5L	92251			2	2
Q6P1J9	Parafibromin	CDC73	60577			1	1	1	1	1	1	1	1	2	2
O14735	CDP-diacylglycerol--inositol 3-phosphatidyltransferase	CDIPT	23539									1	1
Q92879	CUGBP Elav-like family member 1	CELF1	52063	6	6	9	10	6	6	8	8	5	6	9	9
O95319	CUGBP Elav-like family member 2	CELF2	54285	2	2	3	3	2	2	12	13	9	9	8	8
Q02224	Centromere-associated protein E	CENPE	316415							1	1
Q7Z7K6	Centromere protein V	CENPV	29946									1	1
Q9UKY3	Putative inactive carboxylesterase 4	CES1P1	30679											1	1
Q96MT7	Cilia- and flagella-associated protein 44	CFAP44	213865	1	1
P61604	10 kDa heat shock protein, mitochondrial	HSPE1	10932	3	3	2	2			5	5	2	2	4	4
P10809	60 kDa heat shock protein, mitochondrial	HSPD1	61055	6	7	5	5	7	9	10	12	13	17	13	17
Q14839	Chromodomain-helicase-DNA-binding protein 4	CHD4	218005									1	1
Q8IWX8	Calcium homeostasis endoplasmic reticulum protein	CHERP	103702			1	1					1	1
Q9BWS9	Chitinase domain-containing protein 1	CHID1	44941									1	2
Q9UNE7	E3 ubiquitin-protein ligase CHIP	STUB1	34856							1	1	1	2
Q9P2E5	Chondroitin sulfate glucuronyltransferase	CHPF2	85948											1	1
Q9BW66	Cyclin-dependent kinase 2-interacting protein	CINP	24324							1	1
Q15642	Cdc42-interacting protein 4	TRIP10	68352									2	2
O75390	Citrate synthase, mitochondrial	CS	51712			1	1	1	1	1	1	2	2	1	1
Q9H3H3	UPF0696 protein C11orf68	C11orf68	31430	2	2	1	1	1	1
Q96JB5	CDK5 regulatory subunit-associated protein 3	CDK5RAP3	56921									1	1
Q07065	Cytoskeleton-associated protein 4	CKAP4	66022	2	2	4	4	5	5	12	13	11	12	10	11
P09496	Clathrin light chain A	CLTA	27077			1	1			1	1			1	1
Q00610	Clathrin heavy chain 1	CLTC	191615	9	11	14	17	16	16	22	26	30	37	22	29
O00299	Chloride intracellular channel protein 1	CLIC1	26923	4	4	5	6	4	4	1	1	2	2
O96005	Cleft lip and palate transmembrane protein 1	CLPTM1	76097											1	1
O76031	ATP-dependent Clp protease ATP-binding subunit clpX-like, mitochondrial	CLPX	69224											1	1
P09543	2',3'-cyclic-nucleotide 3'-phosphodiesterase	CNP	47579							2	2	1	2
Q86XI2	Condensin-2 complex subunit G2	NCAPG2	130960	1	1
Q6IBW4	Condensin-2 complex subunit H2	NCAPH2	68227			2	2	1	1
Q9Y2B0	Protein canopy homolog 2	CNPY2	20652	1	1	1	2	1	1	1	1	1	2	1	1
P02452	Collagen alpha-1(I) chain	COL1A1	138911	15	17	22	26	18	21	16	16	19	20	13	14
P08123	Collagen alpha-2(I) chain	COL1A2	129314	12	13	16	19	12	12	12	15	10	14	11	11
P02461	Collagen alpha-1(III) chain	COL3A1	138564	2	2	9	11	7	7	16	20	23	29	18	20
P02462	Collagen alpha-1(IV) chain	COL4A1	160611							1	1	1	1	1	1
P08572	Collagen alpha-2(IV) chain	COL4A2	167553							1	1
P20908	Collagen alpha-1(V) chain	COL5A1	183560	1	1	1	1	1	1			2	2	1	1
P12109	Collagen alpha-1(VI) chain	COL6A1	108529	3	3	8	11	5	6	15	20	14	20	9	17
P12110	Collagen alpha-2(VI) chain	COL6A2	108579	4	4	7	7	2	2	7	7	8	8	9	10
P12111	Collagen alpha-3(VI) chain	COL6A3	343669	16	16	30	34	17	17	40	44	56	68	38	48
P27658	Collagen alpha-1(VIII) chain	COL8A1	73364									1	1
Q99715	Collagen alpha-1(XII) chain	COL12A1	333147							2	2	8	8	3	3
P23528	Cofilin-1	CFL1	18502	4	4	6	6	4	4	5	5	5	6	4	4
Q9Y281	Cofilin-2	CFL2	18737	1	1	1	1	1	1	2	2	2	2
P39059	Collagen alpha-1(XV) chain	COL15A1	141720											1	1
Q8WTW3	Conserved oligomeric Golgi complex subunit 1	COG1	108978							1	1
Q96JB2	Conserved oligomeric Golgi complex subunit 3	COG3	94096									1	1
P39060	Collagen alpha-1(XVIII) chain	COL18A1	178188									1	1	1	1
P53621	Coatomer subunit alpha	COPA	138346	2	2	9	10	6	6	7	7	10	11	7	7
P53618	Coatomer subunit beta	COPB1	107142	2	2	4	6	4	4	4	4	10	11	3	4
P35606	Coatomer subunit beta'	COPB2	102487	4	4	6	6	7	8	9	10	8	10	8	9
P48444	Coatomer subunit delta	ARCN1	57210	2	2	7	7	3	3	4	4	7	7	3	3
O14579	Coatomer subunit epsilon	COPE	34482			3	4	3	4	1	1	5	6	3	3
Q9Y678	Coatomer subunit gamma-1	COPG1	97718	3	3	2	2	4	5	4	4	7	8	6	7
Q9UBF2	Coatomer subunit gamma-2	COPG2	97622									1	1
P61923	Coatomer subunit zeta-1	COPZ1	20198			2	3	1	1			2	2	2	2
Q9P299	Coatomer subunit zeta-2	COPZ2	23548			1	1			1	1
Q9BR76	Coronin-1B	CORO1B	54235			1	2	1	1	1	1	3	3	2	3
Q9ULV4	Coronin-1C	CORO1C	53249	1	1	5	5	2	2	5	5	4	4	6	6
Q14019	Coactosin-like protein	COTL1	15945	1	1			1	1
P00403	Cytochrome c oxidase subunit 2	MT-CO2	25565							1	1
Q6UW02	Cytochrome P450 20A1	CYP20A1	52432							1	1	1	1
Q16850	Lanosterol 14-alpha demethylase	CYP51A1	57278							1	1
Q7Z5Q1	Cytoplasmic polyadenylation element-binding protein 2	CPEB2	64944			1	1							1	1
P04632	Calpain small subunit 1	CAPNS1	28316	2	2	6	6	3	3	1	1			2	2
Q9BRF8	Serine/threonine-protein phosphatase CPPED1	CPPED1	35548	1	1	1	1
Q9Y4K1	Beta/gamma crystallin domain-containing protein 1	CRYBG1	188676	2	2	2	2	2	2	1	1	2	4	2	2
Q9BZJ0	Crooked neck-like protein 1	CRNKL1	100452	1	1	1	1
O75718	Cartilage-associated protein	CRTAP	46562							3	4	5	6	3	3
P02511	Alpha-crystallin B chain	CRYAB	20159							1	2	1	1
Q9NSK7	Protein C19orf12	C19orf12	16286							1	1
O75534	Cold shock domain-containing protein E1	CSDE1	88885	30	39	35	48	36	44	29	37	37	46	26	30
P68400	Casein kinase II subunit alpha	CSNK2A1	45144							1	1	4	4	2	2
P19784	Casein kinase II subunit alpha'	CSNK2A2	41213									1	1	1	1
P67870	Casein kinase II subunit beta	CSNK2B	24942	1	1	1	1	1	2			1	2	1	1
P21291	Cysteine and glycine-rich protein 1	CSRP1	20567			1	1
Q8WYA6	Beta-catenin-like protein 1	CTNNBL1	65173			1	1					1	1	1	1
Q13363	C-terminal-binding protein 1	CTBP1	47535			2	2			3	3	2	2	4	5
Q96CG8	Collagen triple helix repeat-containing protein 1	CTHRC1	26224	1	1	1	1			2	2	2	2	2	2
O60716	Catenin delta-1	CTNND1	108170									1	1
Q13620	Cullin-4B	CUL4B	103982							2	2	1	1
Q93034	Cullin-5	CUL5	90955							1	1
P00167	Cytochrome b5	CYB5A	15330							1	1	3	3	3	4
P99999	Cytochrome c	CYCS	11749	3	3	2	2	1	1	5	8	5	5	4	4
Q7L576	Cytoplasmic FMR1-interacting protein 1	CYFIP1	145182	2	2	4	4	3	3	3	4	5	6	4	4
P04080	Cystatin-B	CSTB	11140	1	1	2	2	1	1
P01034	Cystatin-C	CST3	15799							1	1
Q69YQ0	Cytospin-A	SPECC1L	124544			1	1
D9YZV5	Tropomyosin 1 (Alpha) isoform 4	TPM1	32876	15	18	14	18	17	24	3	3	3	4	7	7
P98082	Disabled homolog 2	DAB2	82448			1	1	1	1
P61803	Dolichyl-diphosphooligosaccharide--protein glycosyltransferase subunit DAD1	DAD1	12497							2	2	1	1
Q96EP5	DAZ-associated protein 1	DAZAP1	43383	10	17	11	20	12	19	7	8	13	22	12	14
Q9NR28	Diablo IAP-binding mitochondrial protein	DIABLO	27131							1	1
Q9UJU6	Drebrin-like protein	DBNL	48207	1	1
Q13409	Cytoplasmic dynein 1 intermediate chain 2	DYNC1I2	71457	1	1	2	2	2	2	1	2	1	1	1	1
Q5TAQ9	DDB1- and CUL4-associated factor 8	DCAF8	66852							1	1	1	1
P81605	Dermcidin	DCD	11284							1	1
O15075	Serine/threonine-protein kinase DCLK1	DCLK1	82224									1	1
O95822	Malonyl-CoA decarboxylase, mitochondrial	MLYCD	55003									1	1
Q13561	Dynactin subunit 2	DCTN2	44231							1	1	3	3
Q7Z4W1	L-xylulose reductase	DCXR	25913							1	1	3	3	2	2
Q16531	DNA damage-binding protein 1	DDB1	126968	3	3	11	11	3	3	14	15	22	25	19	19
Q92499	ATP-dependent RNA helicase DDX1	DDX1	82432	15	17	19	23	15	17	4	4	11	12	8	9
Q92841	Probable ATP-dependent RNA helicase DDX17	DDX17	80272	6	7	14	14	7	10	11	11	18	20	10	11
Q9NR30	Nucleolar RNA helicase 2	DDX21	87344	14	15	21	28	12	13	3	3	10	10	5	5
Q9GZR7	ATP-dependent RNA helicase DDX24	DDX24	96332									1	1
O00571	ATP-dependent RNA helicase DDX3X	DDX3X	73243	4	4	6	6	4	5	6	7	11	12	6	6
Q86XP3	ATP-dependent RNA helicase DDX42	DDX42	102975			1	1	1	1	3	4	6	7	2	2
Q7L014	Probable ATP-dependent RNA helicase DDX46	DDX46	117362			1	1					9	9
Q9H0S4	Probable ATP-dependent RNA helicase DDX47	DDX47	50647	2	2	3	3			2	2	2	2	1	1
P17844	Probable ATP-dependent RNA helicase DDX5	DDX5	69148	9	10	14	16	8	9	10	11	18	22	12	15
Q9BQ39	ATP-dependent RNA helicase DDX50	DDX50	82565	2	2	2	3	2	2			3	3	1	1
Q8N8A6	ATP-dependent RNA helicase DDX51	DDX51	72457							1	1	1	1
Q9Y2R4	Probable ATP-dependent RNA helicase DDX52	DDX52	67466			1	1
Q8TDD1	ATP-dependent RNA helicase DDX54	DDX54	98595	2	2	4	4	3	3	3	3	9	9	3	3
Q6NSW5	Putative DENN domain-containing protein 10 B	DENND10P1	40514							1	1	1	1
Q16698	2,4-dienoyl-CoA reductase [(3E)-enoyl-CoA-producing], mitochondrial	DECR1	36068	1	1					6	6	12	14	8	8
P35659	Protein DEK	DEK	42674			2	2	1	1
Q9Y315	Deoxyribose-phosphate aldolase	DERA	35231									1	1
Q9BUN8	Derlin-1	DERL1	28801							1	1
P17661	Desmin	DES	53536	4	4	3	4	1	1	3	5	4	7	5	6
P15924	Desmoplakin	DSP	331774			5	5	3	3	2	3	1	1
P60981	Destrin	DSTN	18506	1	1	1	1	1	1	2	2	1	1	1	1
Q53GQ0	Very-long-chain 3-oxoacyl-CoA reductase	HSD17B12	34324							4	4	8	8	3	3
P51659	Peroxisomal multifunctional enzyme type 2	HSD17B4	79686	4	5	3	3	11	13	9	11	11	14	10	12
Q92506	(3R)-3-hydroxyacyl-CoA dehydrogenase	HSD17B8	26974							5	5	4	4	4	4
Q15392	Delta(24)-sterol reductase	DHCR24	60101							1	1
Q9UBM7	7-dehydrocholesterol reductase	DHCR7	54489									2	2	3	3
P00367	Glutamate dehydrogenase 1, mitochondrial	GLUD1	61398	1	1	1	1			11	13	13	16	10	12
P28845	11-beta-hydroxysteroid dehydrogenase 1	HSD11B1	32401							1	1
P09417	Dihydropteridine reductase	QDPR	25790							1	1
Q9Y394	Dehydrogenase/reductase SDR family member 7	DHRS7	38299							1	1
O43143	ATP-dependent RNA helicase DHX15	DHX15	90933	21	32	27	42	25	34	14	18	24	35	21	31
O60231	Pre-mRNA-splicing factor ATP-dependent RNA helicase DHX16	DHX16	119264			2	2	2	2	2	2	2	3	2	2
Q7Z478	ATP-dependent RNA helicase DHX29	DHX29	155236							1	1
Q7L2E3	ATP-dependent RNA helicase DHX30	DHX30	133938			1	1	1	1	1	1			1	1
Q9H6R0	ATP-dependent RNA helicase DHX33	DHX33	78874	4	4	5	5	4	4	2	2	4	4	2	2
Q9H2U1	ATP-dependent DNA/RNA helicase DHX36	DHX36	114760			2	2	1	1			4	4	2	2
Q8IY37	Probable ATP-dependent RNA helicase DHX37	DHX37	129545	12	14	15	17	6	6	8	9	9	11	8	10
Q8IX18	Probable ATP-dependent RNA helicase DHX40	DHX40	88560							2	2	4	4	2	2
Q14562	ATP-dependent RNA helicase DHX8	DHX8	139315			3	3	2	2	2	2	1	1	2	2
Q08211	ATP-dependent RNA helicase A	DHX9	140958	54	86	59	102	57	92	61	105	75	139	71	126
Q8IYB7	DIS3-like exonuclease 2	DIS3L2	99279	8	8	11	11	9	9	4	4	6	6	4	4
Q9UNQ2	Probable dimethyladenosine transferase	DIMT1	35236	5	5	5	6	2	2	1	1	3	3	2	2
Q9UBS4	DnaJ homolog subfamily B member 11	DNAJB11	40514	1	1	3	3	2	3	1	1	1	1	1	2
Q8IXB1	DnaJ homolog subfamily C member 10	DNAJC10	91080			1	1			2	2	3	3	1	1
O60832	H/ACA ribonucleoprotein complex subunit DKC1	DKC1	57674			1	1			4	4	8	11	3	5
P09622	Dihydrolipoyl dehydrogenase, mitochondrial	DLD	54177							1	1	2	3	1	1
Q12959	Disks large homolog 1	DLG1	100455							1	1
Q9NP97	Dynein light chain roadblock-type 1	DYNLRB1	10922	1	1	2	3	2	2
Q9UGM3	Deleted in malignant brain tumors 1 protein	DMBT1	260735					2	2
P31689	DnaJ homolog subfamily A member 1	DNAJA1	44868	1	1					1	1	1	1	1	1
P25685	DnaJ homolog subfamily B member 1	DNAJB1	38044	1	1			1	1			1	1
Q9UDY4	DnaJ homolog subfamily B member 4	DNAJB4	37807	6	6	7	9	6	6			2	2	2	2
O75190	DnaJ homolog subfamily B member 6	DNAJB6	36087			1	1
Q13217	DnaJ homolog subfamily C member 3	DNAJC3	57580			1	1					1	1	1	1
P49916	DNA ligase 3	LIG3	112907	1	1	3	3	1	1
P49917	DNA ligase 4	LIG4	103971	1	1	2	2							1	1
Q9ULA0	Aspartyl aminopeptidase	DNPEP	53410									2	2
Q14185	Dedicator of cytokinesis protein 1	DOCK1	215346									1	1
Q9Y3R5	Protein dopey-2	DOP1B	258230									1	1
O60762	Dolichol-phosphate mannosyltransferase subunit 1	DPM1	29634					1	1	1	1	1	1
Q9P2X0	Dolichol-phosphate mannosyltransferase subunit 3	DPM3	10094									1	1
P49005	DNA polymerase delta subunit 2	POLD2	51289							1	1	2	2	1	1
Q07864	DNA polymerase epsilon catalytic subunit A	POLE	261518			4	4	1	1
Q9UHL4	Dipeptidyl peptidase 2	DPP7	54341							1	1
Q14194	Dihydropyrimidinase-related protein 1	CRMP1	62184			1	1	1	1
Q16555	Dihydropyrimidinase-related protein 2	DPYSL2	62294	1	1	3	4	1	1	6	6	6	7	3	3
Q16643	Drebrin	DBN1	71429	12	17	14	18	12	16
Q08554	Desmocollin-1	DSC1	99987			1	1
Q02413	Desmoglein-1	DSG1	113748	1	1			1	1	1	1	1	1	2	2
Q6P1R4	tRNA-dihydrouridine(16/17) synthase [NAD(P)(+)]-like	DUS1L	53230	1	1	1	1					1	1
Q13838	Spliceosome RNA helicase DDX39B	DDX39B	48991	1	1	1	2			3	4	7	9	2	4
Q14204	Cytoplasmic dynein 1 heavy chain 1	DYNC1H1	532408			2	2					1	1	1	1
P63167	Dynein light chain 1, cytoplasmic	DYNLL1	10366	1	1	2	2	1	1	2	2	3	4	3	3
Q05193	Dynamin-1	DNM1	97408									2	2
Q9Y2J2	Band 4.1-like protein 3	EPB41L3	120678			1	1
E5KND7	Elongation factor G, mitochondrial	GFM1	83486									1	1	1	1
E7ETU5	RNA-binding motif, single-stranded-interacting protein 1	RBMS1	40147	6	10	7	8	6	9	5	7	5	7	5	7
E9PKU7	Neutral alpha-glucosidase AB	GANAB	96544	5	5	4	4	4	4	15	16	19	25	16	17
Q13011	Delta(3,5)-Delta(2,4)-dienoyl-CoA isomerase, mitochondrial	ECH1	35816							2	3	2	2	3	4
P40939	Trifunctional enzyme subunit alpha, mitochondrial	HADHA	83000							9	10	15	19	9	10
P55084	Trifunctional enzyme subunit beta, mitochondrial	HADHB	51294							2	2	8	10	3	4
Q9NTX5	Ethylmalonyl-CoA decarboxylase	ECHDC1	33698							1	1	2	2	1	1
Q08426	Peroxisomal bifunctional enzyme	EHHADH	79495							2	2	7	7	6	6
Q5VYK3	Proteasome adapter and scaffold protein ECM29	ECPAS	204291									1	1
O60869	Endothelial differentiation-related factor 1	EDF1	16369			1	1	1	1
P68104	Elongation factor 1-alpha 1	EEF1A1	50141	10	13	14	25	12	17	13	20	15	22	15	22
P24534	Elongation factor 1-beta	EEF1B2	24764	1	1	2	2	2	2			1	1
P29692	Elongation factor 1-delta	EEF1D	31122	2	2	6	7	5	6	4	4	4	4	5	5
P26641	Elongation factor 1-gamma	EEF1G	50119	6	7	12	17	7	10	8	12	8	12	8	14
P13639	Elongation factor 2	EEF2	95338	7	8	12	16	8	9	3	3	11	12	3	3
Q96C19	EF-hand domain-containing protein D2	EFHD2	26697	1	1	1	1	1	1
P49411	Elongation factor Tu, mitochondrial	TUFM	49542							4	5	5	7	4	4
Q9H4M9	EH domain-containing protein 1	EHD1	60627			1	1					1	1	1	1
Q9NZN4	EH domain-containing protein 2	EHD2	61161	2	2	2	2	3	4	14	16	17	22	17	21
Q9H223	EH domain-containing protein 4	EHD4	61175			1	1			2	2	2	2	3	3
Q14152	Eukaryotic translation initiation factor 3 subunit A	EIF3A	166569	4	5	11	16	7	9	6	6	13	15	8	11
P55884	Eukaryotic translation initiation factor 3 subunit B	EIF3B	92482	7	7	9	9	9	9	7	7	10	12	7	8
Q99613	Eukaryotic translation initiation factor 3 subunit C	EIF3C	105344	10	11	13	17	8	10	6	6	12	14	8	11
O15371	Eukaryotic translation initiation factor 3 subunit D	EIF3D	63973	1	1	2	2	2	2	2	2	4	4	3	3
P60228	Eukaryotic translation initiation factor 3 subunit E	EIF3E	52221	9	12	14	17	9	14	7	9	11	13	10	12
O00303	Eukaryotic translation initiation factor 3 subunit F	EIF3F	37564	6	7	9	11	7	8	5	6	9	10	6	7
O75821	Eukaryotic translation initiation factor 3 subunit G	EIF3G	35611	1	2	1	1	1	1			1	1
O15372	Eukaryotic translation initiation factor 3 subunit H	EIF3H	39930	3	3	4	5	1	1	2	2	3	4	2	3
Q13347	Eukaryotic translation initiation factor 3 subunit I	EIF3I	36502	6	6	8	10	5	5	5	5	6	7	5	5
O75822	Eukaryotic translation initiation factor 3 subunit J	EIF3J	29062			2	2	1	1	1	1			1	1
Q9UBQ5	Eukaryotic translation initiation factor 3 subunit K	EIF3K	25060	4	5	5	6	2	2	1	2	2	3	3	3
Q9Y262	Eukaryotic translation initiation factor 3 subunit L	EIF3L	66727	11	14	17	19	17	18	9	10	13	15	16	16
Q7L2H7	Eukaryotic translation initiation factor 3 subunit M	EIF3M	42503	4	4	8	12	5	5			6	6	5	6
Q15717	ELAV-like protein 1	ELAVL1	36092	8	8	6	7	5	7	6	8	8	10	7	8
Q96JJ3	Engulfment and cell motility protein 2	ELMO2	82615									1	1
Q9BW60	Elongation of very long chain fatty acids protein 1	ELOVL1	32663							1	1
Q9NYP7	Elongation of very long chain fatty acids protein 5	ELOVL5	35293											1	1
Q32P44	Echinoderm microtubule-associated protein-like 3	EML3	95197									1	1
Q8N766	ER membrane protein complex subunit 1	EMC1	111759							2	3	2	2	1	1
Q15006	ER membrane protein complex subunit 2	EMC2	34834									1	1	1	1
Q9P0I2	ER membrane protein complex subunit 3	EMC3	29952									1	1
O94919	Endonuclease domain-containing 1 protein	ENDOD1	55017							2	2	1	1	1	1
P06733	Alpha-enolase	ENO1	47169	7	9	11	15	12	14	10	12	15	17	6	7
P14625	Endoplasmin	HSP90B1	92469	10	10	11	12	12	13	22	25	30	35	21	24
Q9UNN8	Endothelial protein C receptor	PROCR	26671					1	1			1	1	1	1
Q14677	Clathrin interactor 1	CLINT1	68259					1	1					1	1
Q9NZ08	Endoplasmic reticulum aminopeptidase 1	ERAP1	107235			1	2	1	1	6	9	7	8	3	5
P18074	General transcription and DNA repair factor IIH helicase subunit XPD	ERCC2	86909	1	2			1	1	1	1	5	6
P19447	General transcription and DNA repair factor IIH helicase subunit XPB	ERCC3	89278											2	2
P62495	Eukaryotic peptide chain release factor subunit 1	ETF1	49031									1	1
Q969X5	Endoplasmic reticulum-Golgi intermediate compartment protein 1	ERGIC1	32592							2	2	3	4	1	1
P84090	Enhancer of rudimentary homolog	ERH	12259	1	2	2	2	1	1	2	3	3	4	2	2
O43414	ERI1 exoribonuclease 3	ERI3	37238	4	4	3	3	3	3	1	1	3	3	3	3
O94905	Erlin-2	ERLIN2	37840					2	2	4	4	4	4	2	3
P30040	Endoplasmic reticulum resident protein 29	ERP29	28993	1	1	2	2	1	1	2	3	6	6	5	6
Q9BS26	Endoplasmic reticulum resident protein 44	ERP44	46971			2	2	1	1	1	1	4	5	2	4
P10768	S-formylglutathione hydrolase	ESD	31463			1	1
Q9BSJ8	Extended synaptotagmin-1	ESYT1	122856					1	1	7	7	8	9	6	6
P13804	Electron transfer flavoprotein subunit alpha, mitochondrial	ETFA	35080							3	3	2	2	1	1
P38117	Electron transfer flavoprotein subunit beta	ETFB	27844							5	5	8	9	8	9
Q01844	RNA-binding protein EWS	EWSR1	68478			1	1
Q9Y2D4	Exocyst complex component 6B	EXOC6B	94201							1	1	1	1
Q96KP1	Exocyst complex component 2	EXOC2	104066									1	1
O60645	Exocyst complex component 3	EXOC3	85567									1	1
Q96A65	Exocyst complex component 4	EXOC4	110498							1	1	3	3
Q8IYI6	Exocyst complex component 8	EXOC8	81799											1	1
Q9Y3B2	Exosome complex component CSL4	EXOSC1	21452	2	2	2	3	1	1	1	1	1	1	3	3
Q13868	Exosome complex component RRP4	EXOSC2	32789	6	7	4	4	5	7	4	6	2	2	4	5
Q9NQT5	Exosome complex component RRP40	EXOSC3	29572	1	1	1	1	1	2	2	2	1	1	1	1
Q9NPD3	Exosome complex component RRP41	EXOSC4	26383	3	3	7	11	6	8	5	7	5	8	6	7
Q9NQT4	Exosome complex component RRP46	EXOSC5	25249	3	3	3	3			3	3	4	5	3	3
Q5RKV6	Exosome complex component MTR3	EXOSC6	28235	4	5	4	5	3	3	1	1	3	3	4	4
Q15024	Exosome complex component RRP42	EXOSC7	31821	3	3	3	3	2	2	2	2	3	3	2	2
Q96B26	Exosome complex component RRP43	EXOSC8	30040	2	2	2	3	1	1	3	3	2	2	2	2
Q06265	Exosome complex component RRP45	EXOSC9	48949	3	3	3	3	1	1	2	2	5	7	2	2
Q01780	Exosome component 10	EXOSC10	100831			1	1			1	1
P15311	Ezrin	EZR	69413	2	3	5	6	2	2	3	4	3	4	3	4
P50502	Hsc70-interacting protein	ST13	41332							1	1	1	1	1	1
Q9NZB2	Constitutive coactivator of PPAR-gamma-like protein 1	FAM120A	121888	8	9	8	8	5	5	3	3	12	13	9	10
Q9NX05	Constitutive coactivator of PPAR-gamma-like protein 2	FAM120C	120588									2	2
Q96C01	Protein FAM136A	FAM136A	15641							1	1			1	1
F4ZW66	NF110b		95778	13	15	20	25	10	12	15	17	25	31	18	23
Q658Y4	Protein FAM91A1	FAM91A1	93909							1	1	1	1	1	1
Q8NCA5	Protein FAM98A	FAM98A	55273	1	1	5	6	3	3			3	3
Q52LJ0	Protein FAM98B	FAM98B	45547	2	2	11	12	7	7	4	5	6	7	2	2
P15090	Fatty acid-binding protein, adipocyte	FABP4	14719							3	4	5	6	2	2
Q01469	Fatty acid-binding protein 5	FABP5	15164									1	1	1	1
O75844	CAAX prenyl protease 1 homolog	ZMPSTE24	54813											1	1
O60427	Acyl-CoA (8-3)-desaturase	FADS1	51964							3	3	2	2
Q96CS3	FAS-associated factor 2	FAF2	52623							1	1	1	1
Q9Y4F1	FERM, ARHGEF and pleckstrin domain-containing protein 1	FARP1	118633							1	1
P49327	Fatty acid synthase	FASN	273427	1	1	3	3	1	2	21	23	26	27	20	22
P35555	Fibrillin-1	FBN1	312298							1	1	1	1	1	1
Q96AC1	Fermitin family homolog 2	FERMT2	77861			1	1	1	1	3	3	3	3	2	3
P09038	Fibroblast growth factor 2	FGF2	30770	3	3	4	4	2	2	1	1	1	1
Q9Y3D6	Mitochondrial fission 1 protein	FIS1	16938	1	1	1	1	1	1	2	2	2	2	1	1
Q8N6M3	Acyl-coenzyme A diphosphatase FITM2	FITM2	29855									1	1
Q96AY3	Peptidyl-prolyl cis-trans isomerase FKBP10	FKBP10	64245	1	1	5	5	2	2	7	8	11	11	8	8
P62942	Peptidyl-prolyl cis-trans isomerase FKBP1A	FKBP1A	11951							1	1
P26885	Peptidyl-prolyl cis-trans isomerase FKBP2	FKBP2	15649							1	2	1	1	1	1
Q13451	Peptidyl-prolyl cis-trans isomerase FKBP5	FKBP5	51212							1	1	1	1
Q9Y680	Peptidyl-prolyl cis-trans isomerase FKBP7	FKBP7	25794							1	1	1	1
Q14318	Peptidyl-prolyl cis-trans isomerase FKBP8	FKBP8	44562							1	1	1	1	2	2
O95302	Peptidyl-prolyl cis-trans isomerase FKBP9	FKBP9	63084	1	1	1	1	1	1	4	5	5	8	5	5
Q13045	Protein flightless-1 homolog	FLII	144751	3	3	4	4	5	6
P21333	Filamin-A	FLNA	280739	40	50	54	62	42	46	46	58	74	92	55	65
O75369	Filamin-B	FLNB	278164	53	56	38	42	36	41	16	16	21	25	13	14
Q14315	Filamin-C	FLNC	291022	11	11	18	18	10	10	6	6	12	12	8	8
P85037	Forkhead box protein K1	FOXK1	75457			1	1			1	1
Q01167	Forkhead box protein K2	FOXK2	69062	1	1	1	1	1	1	1	1
Q14331	Protein FRG1	FRG1	29172			2	2	1	1			1	1
P02794	Ferritin heavy chain	FTH1	21226	1	1					1	1
P02792	Ferritin light chain	FTL	20020	1	1					1	1	2	2	2	2
Q16658	Fascin	FSCN1	54530			2	2	1	1	1	1	1	1
Q9BRQ8	Ferroptosis suppressor protein 1	AIFM2	40527							3	3	1	1	1	1
Q12841	Follistatin-related protein 1	FSTL1	34986							1	2
Q92945	Far upstream element-binding protein 2	KHSRP	73115	52	96	51	91	62	118	51	89	57	96	56	102
Q96I24	Far upstream element-binding protein 3	FUBP3	61640	25	39	23	30	24	32	11	15	12	16	15	20
P07954	Fumarate hydratase, mitochondrial	FH	54637							1	1	4	4	1	1
P35637	RNA-binding protein FUS	FUS	53426	2	2	5	6	1	1	1	1	2	2	1	1
P51114	Fragile X mental retardation syndrome-related protein 1	FXR1	69721	2	2	3	4	3	3	2	2	2	2	2	2
P51116	Fragile X mental retardation syndrome-related protein 2	FXR2	74223	2	2	4	5	3	3	3	3	1	1	3	3
Q13283	Ras GTPase-activating protein-binding protein 1	G3BP1	52164	2	4	7	9	4	5
P04406	Glyceraldehyde-3-phosphate dehydrogenase	GAPDH	36053	15	17	22	30	12	16	7	10	13	13	8	8
P11413	Glucose-6-phosphate 1-dehydrogenase	G6PD	59257	1	1	5	5	2	2	3	3	8	8	5	6
O95479	GDH/6PGL endoplasmic bifunctional protein	H6PD	88893							3	3	6	8	5	5
P06744	Glucose-6-phosphate isomerase	GPI	63147	1	1	1	1			1	1	1	1
P0DPI2	Glutamine amidotransferase-like class 1 domain-containing protein 3, mitochondrial	GATD3	28170							1	1	1	1
Q14697	Neutral alpha-glucosidase AB	GANAB	106874	6	6	4	4	4	4	16	18	22	28	18	19
Q9H4G4	Golgi-associated plant pathogenesis-related protein 1	GLIPR2	17218	1	1							1	1
Q9NY12	H/ACA ribonucleoprotein complex subunit 1	GAR1	22348					1	1	1	2	2	2	2	2
P41250	Glycine--tRNA ligase	GARS1	83166	1	1	2	2					1	2
P62873	Guanine nucleotide-binding protein G(I)/G(S)/G(T) subunit beta-1	GNB1	37377							1	1			1	1
Q92947	Glutaryl-CoA dehydrogenase, mitochondrial	GCDH	48127									2	2	1	1
Q92616	eIF-2-alpha kinase activator GCN1	GCN1	292710	11	11	20	22	9	9	4	4	5	5	2	3
Q9H3P7	Golgi resident protein GCP60	ACBD3	60593			1	1	2	2	2	2	3	3	2	2
Q9NXN4	Ganglioside-induced differentiation-associated protein 2	GDAP2	56225									1	1
P50395	Rab GDP dissociation inhibitor beta	GDI2	50663	1	1			1	1			1	1	1	1
P52565	Rho GDP-dissociation inhibitor 1	ARHGDIA	23207	1	1	2	2			1	1
P06396	Gelsolin	GSN	85698	12	15	4	4	9	9			1	1
Q8TEQ6	Gem-associated protein 5	GEMIN5	168589			1	1			1	1	1	1
Q04446	1,4-alpha-glucan-branching enzyme	GBE1	80474							1	1	1	1	2	2
Q16775	Hydroxyacylglutathione hydrolase, mitochondrial	HAGH	33806			1	1					1	1	1	1
P23415	Glycine receptor subunit alpha-1	GLRA1	52624											1	1
P14314	Glucosidase 2 subunit beta	PRKCSH	59425	1	1	5	6	1	1	8	10	10	13	7	10
P34896	Serine hydroxymethyltransferase, cytosolic	SHMT1	53083									1	1
Q96IJ6	Mannose-1-phosphate guanyltransferase alpha	GMPPA	46291									1	1
Q5JWF2	Guanine nucleotide-binding protein G(s) subunit alpha isoforms XLas	GNAS	111025							4	4	4	5	1	2
Q9BVP2	Guanine nucleotide-binding protein-like 3	GNL3	61993			1	1			1	1	2	2	2	2
P15586	N-acetylglucosamine-6-sulfatase	GNS	62082			1	1			1	2	1	1	1	1
Q14789	Golgin subfamily B member 1	GOLGB1	376019							2	2	2	2	1	1
Q9H4A6	Golgi phosphoprotein 3	GOLPH3	33811			1	1			1	1	2	2	1	1
P21695	Glycerol-3-phosphate dehydrogenase [NAD(+)], cytoplasmic	GPD1	37568							2	3	3	3	2	2
Q92643	GPI-anchor transamidase	PIGK	45252									1	1
Q14956	Transmembrane glycoprotein NMB	GPNMB	63923	1	1	1	1	1	1			1	1	1	1
Q8TED1	Probable glutathione peroxidase 8	GPX8	23881							1	1	3	3	2	2
P38646	Stress-70 protein, mitochondrial	HSPA9	73680	4	4	3	3	6	6	7	7	10	10	7	8
P00390	Glutathione reductase, mitochondrial	GSR	56257							1	2	1	1	1	1
Q92896	Golgi apparatus protein 1	GLG1	134552			1	1			1	1	2	3
Q9Y2Q3	Glutathione S-transferase kappa 1	GSTK1	25497	1	1					4	4	2	2	2	2
P28161	Glutathione S-transferase Mu 2	GSTM2	25745			1	1			2	2			1	1
P78417	Glutathione S-transferase omega-1	GSTO1	27566	3	3	2	3			2	2
P09211	Glutathione S-transferase P	GSTP1	23356	1	1	2	3	2	2	1	1	3	3	3	3
Q8NBJ5	Procollagen galactosyltransferase 1	COLGALT1	71636	2	2	6	7	2	2	5	5	3	3	6	6
P78347	General transcription factor II-I	GTF2I	112416	2	2	4	4	4	4	3	4	7	8	6	7
O00178	GTP-binding protein 1	GTPBP1	72454			1	1
Q9BZE4	GTP-binding protein 4	GTPBP4	73964									1	1
P13807	Glycogen [starch] synthase, muscle	GYS1	83786									2	2	1	1
H0Y4D4	3-ketoacyl-CoA thiolase, peroxisomal (Fragment)	ACAA1	25023							1	1	2	2
H0YGH1	Phosphoribosylformylglycinamidine synthase (Fragment)	PFAS	41267									1	1
H0YI09	Putative methyltransferase-like protein 7A (Fragment)	METTL7A	28298							3	4	3	3	2	3
H0YIZ0	Glycine hydroxymethyltransferase (Fragment)	SHMT2	28817	1	1	3	3	4	4	3	3	2	2	2	2
H0YJH9	Polyadenylate-binding protein 2 (Fragment)	PABPN1	11081	2	2	3	3	3	3	1	2	1	2	1	2
P07305	Histone H1.0	H1-0	20863									1	1
P16403	Histone H1.2	H1-2	21365	1	1			1	1	4	4	3	3	4	4
P16401	Histone H1.5	H1-5	22580	5	5	4	6	3	3	2	2	3	4	3	4
Q92522	Histone H1.10	H1-10	22487									1	1
Q96QV6	Histone H2A type 1-A	H2AC1	14234	2	2	2	2	2	2	2	2	1	1	2	2
O75367	Core histone macro-H2A.1	MACROH2A1	39617	3	3	2	2	2	2	4	5	3	4	4	6
P62807	Histone H2B type 1-C/E/F/G/I	H2BC4	13906	3	3	3	5	3	5	4	5	3	4	4	5
Q16695	Histone H3.1t	H3-4	15508	2	2			1	1			1	1	1	1
P62805	Histone H4	H4C1	11367	3	3	4	4	4	4	5	5	7	7	6	7
H7C0P8	DNA repair protein RAD50 (Fragment)	RAD50	18485			1	1			1	1	1	1	1	1
H7C4G2	Cilium assembly protein DZIP1L (Fragment)	DZIP1L	15827											1	1
H7C4T5	Muscleblind-like protein 1 (Fragment)	MBNL1	35820			1	1
Q9P035	Very-long-chain (3R)-3-hydroxyacyl-CoA dehydratase 3	HACD3	43160							1	1	1	1
A1L0T0	2-hydroxyacyl-CoA lyase 2	ILVBL	67868							1	1			1	1
P12081	Histidine--tRNA ligase, cytoplasmic	HARS1	57411	3	3	2	3	1	1	1	1			1	1
O14929	Histone acetyltransferase type B catalytic subunit	HAT1	49541			1	1
Q99714	3-hydroxyacyl-CoA dehydrogenase type-2	HSD17B10	26923	1	1	1	1	1	1	4	4	5	5	3	3
P51610	Host cell factor 1	HCFC1	208732							1	1	1	1	2	2
Q13547	Histone deacetylase 1	HDAC1	55103	2	2	1	1	1	1	2	2	1	1	2	2
Q92769	Histone deacetylase 2	HDAC2	55364	2	2	1	1	1	1	2	2	2	2	2	2
O15379	Histone deacetylase 3	HDAC3	48848									1	1	2	2
Q9UBN7	Histone deacetylase 6	HDAC6	131419	1	1	1	1					2	2	1	2
Q9Y3E1	Hepatoma-derived growth factor-related protein 3	HDGFL3	22620			1	1	1	1
P07686	Beta-hexosaminidase subunit beta	HEXB	63137							1	1
Q6NVY1	3-hydroxyisobutyryl-CoA hydrolase, mitochondrial	HIBCH	43482							1	1	1	1
Q8IV36	Protein HID1	HID1	88745							1	1
Q8TCT9	Minor histocompatibility antigen H13	HM13	41488	1	1			1	1	2	3	1	1
P52926	High mobility group protein HMGI-C	HMGA2	11832			1	1
P09429	High mobility group protein B1	HMGB1	24894	11	14	9	13	10	14	2	2	3	4	4	4
P26583	High mobility group protein B2	HMGB2	24034	12	18	11	15	8	8	3	3	5	5	4	4
O15347	High mobility group protein B3	HMGB3	22980	3	4	5	8	1	2
P09601	Heme oxygenase 1	HMOX1	32819							1	1	1	1	1	1
O14979	Heterogeneous nuclear ribonucleoprotein D-like	HNRNPDL	46438	12	19	15	26	10	17	5	8	7	12	6	9
P31943	Heterogeneous nuclear ribonucleoprotein H	HNRNPH1	49229	6	8	12	15	7	10	9	10	10	12	7	8
P55795	Heterogeneous nuclear ribonucleoprotein H2	HNRNPH2	49264	3	4	7	8	3	4	6	7	7	8	6	7
P31942	Heterogeneous nuclear ribonucleoprotein H3	HNRNPH3	36926	2	2	2	2	3	3	1	1	2	2	4	4
Q9BUJ2	Heterogeneous nuclear ribonucleoprotein U-like protein 1	HNRNPUL1	95739	9	10	13	15	6	7	12	14	12	18	13	18
Q1KMD3	Heterogeneous nuclear ribonucleoprotein U-like protein 2	HNRNPUL2	85105	1	1	1	1	1	1	5	5	6	7	2	2
Q8WVV9	Heterogeneous nuclear ribonucleoprotein L-like	HNRNPLL	60083	3	3	3	3	1	1	1	2			2	2
Q14103	Heterogeneous nuclear ribonucleoprotein D0	HNRNPD	38434	18	33	24	42	23	34	14	22	19	34	17	27
P52597	Heterogeneous nuclear ribonucleoprotein F	HNRNPF	45672	3	3	7	11	4	5	2	2	4	4	2	2
P61978	Heterogeneous nuclear ribonucleoprotein K	HNRNPK	50976	10	15	12	25	12	19	6	8	10	11	10	12
P14866	Heterogeneous nuclear ribonucleoprotein L	HNRNPL	64133	21	36	24	39	25	46	19	37	28	49	20	37
P52272	Heterogeneous nuclear ribonucleoprotein M	HNRNPM	77516	12	12	17	18	12	14	9	9	12	12	9	10
O60506	Heterogeneous nuclear ribonucleoprotein Q	SYNCRIP	69603	40	77	40	78	35	65	35	68	41	91	41	74
O43390	Heterogeneous nuclear ribonucleoprotein R	HNRNPR	70943	32	66	40	74	36	64	41	68	42	76	37	71
Q00839	Heterogeneous nuclear ribonucleoprotein U	HNRNPU	90584	10	12	10	11	7	9	11	14	11	14	14	14
Q5SSJ5	Heterochromatin protein 1-binding protein 3	HP1BP3	61207							1	1	2	2
O43301	Heat shock 70 kDa protein 12A	HSPA12A	74978							1	1	1	1
P0DMV8	Heat shock 70 kDa protein 1A	HSPA1A	70052	2	3	7	8	2	2	11	11	13	15	7	7
P07900	Heat shock protein HSP 90-alpha	HSP90AA1	84660	5	6	14	14	10	12	11	14	15	18	8	8
P08238	Heat shock protein HSP 90-beta	HSP90AB1	83264	10	12	16	21	11	14	11	14	17	19	10	11
Q6YN16	Hydroxysteroid dehydrogenase-like protein 2	HSDL2	45395							6	6	5	5	5	6
P54652	Heat shock-related 70 kDa protein 2	HSPA2	70021	7	10	10	15	4	6	9	12	9	10	8	12
P34932	Heat shock 70 kDa protein 4	HSPA4	94331	1	1	2	3	2	4	2	2	2	3	2	2
P11142	Heat shock cognate 71 kDa protein	HSPA8	70898	20	29	28	39	18	24	23	32	24	33	23	34
P04792	Heat shock protein beta-1	HSPB1	22783	4	4	5	6	4	6	6	9	4	4	6	7
O14558	Heat shock protein beta-6	HSPB6	17136	1	1	1	1	1	1	2	2	3	3	3	4
O43719	HIV Tat-specific factor 1	HTATSF1	85853	4	4	6	6	6	6	4	5	7	8	5	5
Q7Z6Z7	E3 ubiquitin-protein ligase HUWE1	HUWE1	481891			1	1			4	4	2	2	4	4
P19367	Hexokinase-1	HK1	102486	1	1	3	3	1	1	20	22	21	24	15	16
P52789	Hexokinase-2	HK2	102380			1	1			13	14	17	17	12	13
P07099	Epoxide hydrolase 1	EPHX1	52949							9	10	13	16	11	11
Q9Y4L1	Hypoxia up-regulated protein 1	HYOU1	111335							3	3	5	5	4	4
Q16270	Insulin-like growth factor-binding protein 7	IGFBP7	29130					1	1
P50213	Isocitrate dehydrogenase [NAD] subunit alpha, mitochondrial	IDH3A	39592					1	1	1	1	1	1
P51553	Isocitrate dehydrogenase [NAD] subunit gamma, mitochondrial	IDH3G	42794									1	1
O75874	Isocitrate dehydrogenase [NADP] cytoplasmic	IDH1	46659	2	2	5	6	2	2	5	5	5	5	5	5
P48735	Isocitrate dehydrogenase [NADP], mitochondrial	IDH2	50909	1	1	1	1	1	1	4	4	3	3	1	1
P35475	Alpha-L-iduronidase	IDUA	72670							1	1	2	2	2	2
Q16666	Gamma-interferon-inducible protein 16	IFI16	88256	1	1	2	2	1	1			1	1	1	1
P05198	Eukaryotic translation initiation factor 2 subunit 1	EIF2S1	36112	3	5	5	5	3	3	4	4	4	4	5	7
P20042	Eukaryotic translation initiation factor 2 subunit 2	EIF2S2	38388			1	1			1	1
Q9NZI8	Insulin-like growth factor 2 mRNA-binding protein 1	IGF2BP1	63481	9	10	11	13	11	11	8	11	12	16	9	15
Q9Y6M1	Insulin-like growth factor 2 mRNA-binding protein 2	IGF2BP2	66121	23	30	25	34	22	28	25	37	29	47	30	48
O00425	Insulin-like growth factor 2 mRNA-binding protein 3	IGF2BP3	63705	12	13	15	18	13	13	11	14	18	22	14	20
P41091	Eukaryotic translation initiation factor 2 subunit 3	EIF2S3	51109	4	4	4	6	3	3	5	5	6	6	5	6
O60841	Eukaryotic translation initiation factor 5B	EIF5B	138827			1	1
P60842	Eukaryotic initiation factor 4A-I	EIF4A1	46154	8	9	9	14	7	9	7	7	9	10	7	7
P38919	Eukaryotic initiation factor 4A-III	EIF4A3	46871	3	3	2	2	3	3	3	3	2	2	2	2
P23588	Eukaryotic translation initiation factor 4B	EIF4B	69151			1	1	1	2					1	1
Q04637	Eukaryotic translation initiation factor 4 gamma 1	EIF4G1	175491									1	1
P63241	Eukaryotic translation initiation factor 5A-1	EIF5A	16832			1	1					1	2	1	1
P56537	Eukaryotic translation initiation factor 6	EIF6	26599	5	6	2	3			1	1			3	3
P13164	Interferon-induced transmembrane protein 1	IFITM1	13964					2	2
P01876	Immunoglobulin heavy constant alpha 1	IGHA1	37655					4	5
P01591	Immunoglobulin J chain	JCHAIN	18099					2	3
Q70UQ0	Inhibitor of nuclear factor kappa-B kinase-interacting protein	IKBIP	39309							2	2	1	1	1	1
Q12905	Interleukin enhancer-binding factor 2	ILF2	43062	11	18	14	29	9	20	10	27	15	35	12	23
Q12906	Interleukin enhancer-binding factor 3	ILF3	95338	13	15	21	26	12	14	16	18	27	33	21	26
Q13418	Integrin-linked protein kinase	ILK	51419							3	4	8	8	1	1
P52292	Importin subunit alpha-1	KPNA2	57862	1	1	3	3					2	2
O00629	Importin subunit alpha-3	KPNA4	57887									1	1
P52294	Importin subunit alpha-5	KPNA1	60222									3	3
O15131	Importin subunit alpha-6	KPNA5	60666									2	2
Q14974	Importin subunit beta-1	KPNB1	97170	1	1	5	5	1	1	7	7	7	9	5	5
P12268	Inosine-5'-monophosphate dehydrogenase 2	IMPDH2	55805	1	1	2	2			1	1	2	2
Q68E01	Integrator complex subunit 3	INTS3	118070	11	12	9	13	8	9	8	9	17	20	8	10
O00410	Importin-5	IPO5	123630			2	2	1	1			1	1
Q15181	Inorganic pyrophosphatase	PPA1	32660			1	1
P46940	Ras GTPase-activating-like protein IQGAP1	IQGAP1	189252	2	2	5	7	2	2
Q9Y5U9	Immediate early response 3-interacting protein 1	IER3IP1	8969							1	1			1	1
Q96AB3	Isochorismatase domain-containing protein 2	ISOC2	22337							1	1
Q9ULR0	Pre-mRNA-splicing factor ISY1 homolog	ISY1	32992	4	5	3	3	4	5			2	2	5	6
P05556	Integrin beta-1	ITGB1	88415	1	1			1	1			2	2
P26440	Isovaleryl-CoA dehydrogenase, mitochondrial	IVD	46651					1	1	4	5	7	9	5	5
P05412	Transcription factor Jun	JUN	35676					1	1
K7EK43	Tubulin beta-6 chain (Fragment)	TUBB6	3422					1	1					1	1
K7ELX8	AP-3 complex subunit delta-1 (Fragment)	AP3D1	20765											1	1
K7ENF0	Asparagine--tRNA ligase, cytoplasmic	NARS1	5335	1	1	1	1					1	1
K7EPT8	Glial fibrillary acidic protein (Fragment)	GFAP	8376							1	1
P54819	Adenylate kinase 2, mitochondrial	AK2	26478							2	2	1	1
Q9UIJ7	GTP:AMP phosphotransferase AK3, mitochondrial	AK3	25565							1	1	2	2	1	1
Q63ZY3	KN motif and ankyrin repeat domain-containing protein 2	KANK2	91174											2	2
P10644	cAMP-dependent protein kinase type I-alpha regulatory subunit	PRKAR1A	42982	1	1	2	2	2	2	3	3	5	6	7	7
P13861	cAMP-dependent protein kinase type II-alpha regulatory subunit	PRKAR2A	45518	1	1	1	1	1	1	2	3	3	3	2	2
P31323	cAMP-dependent protein kinase type II-beta regulatory subunit	PRKAR2B	46302	1	1			1	1	1	1	4	4	1	1
Q6YP21	Kynurenine--oxoglutarate transaminase 3	KYAT3	51400							1	1			1	1
P48729	Casein kinase I isoform alpha	CSNK1A1	38915			3	3
Q13303	Voltage-gated potassium channel subunit beta-2	KCNAB2	41000									1	1
P12277	Creatine kinase B-type	CKB	42644							1	2	1	1	1	1
P06732	Creatine kinase M-type	CKM	43101	3	3	3	3	5	6	4	4	1	1	4	4
P12532	Creatine kinase U-type, mitochondrial	CKMT1A	47037							5	5	3	3	2	2
O60341	Lysine-specific histone demethylase 1A	KDM1A	92903									1	1
Q06136	3-ketodihydrosphingosine reductase	KDSR	36187							1	1
Q07666	KH domain-containing, RNA-binding, signal transduction-associated protein 1	KHDRBS1	48227	11	18	12	20	14	22	10	15	8	18	8	16
O75525	KH domain-containing, RNA-binding, signal transduction-associated protein 3	KHDRBS3	38800	4	4	6	6	5	6	4	5	3	4	5	5
Q8TBQ9	Protein kish-A	TMEM167A	8060							1	1	1	1
Q5T749	Keratinocyte proline-rich protein	KPRP	64136			2	3
P14618	Pyruvate kinase PKM	PKM	57937	6	6	9	9	7	7	6	6	5	6	3	3
Q13601	KRR1 small subunit processome component homolog	KRR1	43665			1	1
Q8N6L1	Keratinocyte-associated protein 2	KRTCAP2	14679									1	1
Q86UP2	Kinectin	KTN1	156275	1	1	2	2	1	1	4	4	5	6	2	2
L0R5A1	Alternative protein CSF2RB	CSF2RB	11646	1	2	1	3	1	2	1	2	1	2	1	2
L0R6C4	Alternative protein ANKRD11	ANKRD11	25294					1	1
P05455	Lupus La protein	SSB	46837	9	10	11	11	8	10	16	19	16	19	14	18
P24043	Laminin subunit alpha-2	LAMA2	343905							3	3	1	1
P07942	Laminin subunit beta-1	LAMB1	198038							11	11	10	10	4	5
P55268	Laminin subunit beta-2	LAMB2	195981							1	1
P11047	Laminin subunit gamma-1	LAMC1	177603	1	1	4	4	1	1	9	10	17	17	10	11
P13473	Lysosome-associated membrane glycoprotein 2	LAMP2	44961									1	1
O43813	Glutathione S-transferase LANCL1	LANCL1	45283							1	1
P42166	Lamina-associated polypeptide 2, isoform alpha	TMPO	75492			2	2	1	1
Q6PKG0	La-related protein 1	LARP1	123510	5	5	8	8	3	3	3	3	4	4	5	6
Q9BRS8	La-related protein 6	LARP6	54737			1	1
Q4G0J3	La-related protein 7	LARP7	66899							1	1	4	4	3	4
Q9Y4W2	Ribosomal biogenesis protein LAS1L	LAS1L	83065	1	1	2	2
Q14847	LIM and SH3 domain protein 1	LASP1	29717			1	1							1	1
Q01650	Large neutral amino acids transporter small subunit 1	SLC7A5	55010					1	1
Q14739	Delta(14)-sterol reductase LBR	LBR	70703									1	1	1	1
P00338	L-lactate dehydrogenase A chain	LDHA	36689	2	2	5	5	3	3	5	6	5	5	3	4
P07195	L-lactate dehydrogenase B chain	LDHB	36638	1	1	2	2	2	2	4	4	6	6	2	2
P01130	Low-density lipoprotein receptor	LDLR	95376	1	1
P09382	Galectin-1	LGALS1	14716	7	8	8	9	6	7	5	9	5	6	5	6
P17931	Galectin-3	LGALS3	26152	2	2	5	5	3	3	2	2	5	7	5	7
Q08380	Galectin-3-binding protein	LGALS3BP	65331							1	1	1	1	1	1
Q04760	Lactoylglutathione lyase	GLO1	20778			1	1			1	1
Q9UHB6	LIM domain and actin-binding protein 1	LIMA1	85226	3	3	2	2	2	2
Q9NUP9	Protein lin-7 homolog C	LIN7C	21834							1	1	1	1	1	1
P06858	Lipoprotein lipase	LPL	53162							1	1	2	2	2	2
Q05469	Hormone-sensitive lipase	LIPE	116598									2	2	1	1
P49257	Protein ERGIC-53	LMAN1	57549	2	2			2	2	2	2	2	3	2	2
Q12907	Vesicular integral-membrane protein VIP36	LMAN2	40229	1	1					2	2	2	2	4	4
P02545	Prelamin-A/C	LMNA	74139	8	8	16	18	6	6	21	25	20	22	23	27
Q03252	Lamin-B2	LMNB2	69948	1	1	1	1			3	3	3	3	2	2
P29536	Leiomodin-1	LMOD1	67030									1	1
Q9C0E8	Endoplasmic reticulum junction formation protein lunapark	LNPK	47740							1	1	1	1	3	3
P36776	Lon protease homolog, mitochondrial	LONP1	106489									1	1
P42704	Leucine-rich PPR motif-containing protein, mitochondrial	LRPPRC	157905	13	15	14	15	18	20	53	64	62	80	47	60
Q8N1G4	Leucine-rich repeat-containing protein 47	LRRC47	63473	2	2	2	2			1	1	1	1	1	1
Q96AG4	Leucine-rich repeat-containing protein 59	LRRC59	34930	2	2	2	2	1	1	2	3	2	2	1	1
Q07954	Prolow-density lipoprotein receptor-related protein 1	LRP1	504606	2	2	4	4	4	5	8	10	15	16	4	5
Q9Y608	Leucine-rich repeat flightless-interacting protein 2	LRRFIP2	82171	3	3	4	4	5	5
Q38SD2	Leucine-rich repeat serine/threonine-protein kinase 1	LRRK1	225393			1	1	1	1
O15116	U6 snRNA-associated Sm-like protein LSm1	LSM1	15179	1	1	1	1			1	1			1	1
Q9Y333	U6 snRNA-associated Sm-like protein LSm2	LSM2	10835	1	2	3	5			1	1	1	3	1	2
P62310	U6 snRNA-associated Sm-like protein LSm3	LSM3	11845			3	3	1	1					1	1
Q9Y4Z0	U6 snRNA-associated Sm-like protein LSm4	LSM4	15350	1	1	2	3	2	2			1	1	1	1
P62312	U6 snRNA-associated Sm-like protein LSm6	LSM6	9128	1	1	2	2	3	4	2	2	1	1	1	1
Q9UK45	U6 snRNA-associated Sm-like protein LSm7	LSM7	11602	2	2	1	1	1	1					2	2
P48449	Lanosterol synthase	LSS	83309							5	5	4	4	6	7
P10253	Lysosomal alpha-glucosidase	GAA	105324									1	1	1	1
Q9NX58	Cell growth-regulating nucleolar protein	LYAR	43634	1	1							1	1	1	2
Q86UE4	Protein LYRIC	MTDH	63837							1	1	1	1
P61626	Lysozyme C	LYZ	16537					1	1
M0QYS1	60S ribosomal protein L13a (Fragment)	RPL13A	24215	2	2	3	3	1	1	2	2	2	3	3	3
O95819	Mitogen-activated protein kinase kinase kinase kinase 4	MAP4K4	142101	1	1	2	2			1	1	1	1	1	1
O00754	Lysosomal alpha-mannosidase	MAN2B1	113744									1	1
P55145	Mesencephalic astrocyte-derived neurotrophic factor	MANF	20700	2	2					2	3	3	3	2	2
P23368	NAD-dependent malic enzyme, mitochondrial	ME2	65444					1	1	6	7	7	8	11	11
P78559	Microtubule-associated protein 1A	MAP1A	305485					1	1	1	1	2	2
P46821	Microtubule-associated protein 1B	MAP1B	270634			2	2	1	1	3	3	2	2	2	2
P27816	Microtubule-associated protein 4	MAP4	121005			1	1
Q15691	Microtubule-associated protein RP/EB family member 1	MAPRE1	29999	1	1	1	1	1	1					1	1
P51948	CDK-activating kinase assembly factor MAT1	MNAT1	35823			1	1	1	1			1	1
P43243	Matrin-3	MATR3	94623	11	12	12	12	8	8	3	4	5	5	2	2
Q9BQG0	Myb-binding protein 1A	MYBBP1A	148855			1	1	1	1	1	2	2	2
Q9UBB5	Methyl-CpG-binding domain protein 2	MBD2	43255			1	1
Q6P1A2	Lysophospholipid acyltransferase 5	LPCAT3	56035							1	1
O43324	Eukaryotic translation elongation factor 1 epsilon-1	EEF1E1	19811	3	4	4	4	3	3	1	1	2	2	1	1
Q96RQ3	Methylcrotonoyl-CoA carboxylase subunit alpha, mitochondrial	MCCC1	80473									4	5	6	7
Q9HCC0	Methylcrotonoyl-CoA carboxylase beta chain, mitochondrial	MCCC2	61333							13	14	15	18	20	22
O43148	mRNA cap guanine-N7 methyltransferase	RNMT	54844			1	1	1	1
P25205	DNA replication licensing factor MCM3	MCM3	90981	1	1	3	3	1	1			1	1
Q9BTE3	Mini-chromosome maintenance complex-binding protein	MCMBP	72980					1	1
Q9ULC4	Malignant T-cell-amplified sequence 1	MCTS1	20555							1	1
Q9Y6D9	Mitotic spindle assembly checkpoint protein MAD1	MAD1L1	83067							1	1	1	1
P40925	Malate dehydrogenase, cytoplasmic	MDH1	36426			1	2			1	2			1	1
P40926	Malate dehydrogenase, mitochondrial	MDH2	35503	1	1	2	2	3	4	7	13	7	7	8	9
Q9H944	Mediator of RNA polymerase II transcription subunit 20	MED20	23222			1	1	1	2	1	1	1	1	1	1
Q9BQA1	Methylosome protein 50	WDR77	36724			1	1			1	1	1	1
Q14696	LRP chaperone MESD	MESD	26077									2	2
Q86W50	RNA N6-adenosine-methyltransferase METTL16	METTL16	63621	1	1	1	1
P31153	S-adenosylmethionine synthase isoform type-2	MAT2A	43661	1	1	3	3	1	1	1	1	2	2	1	1
A1L020	RNA-binding protein MEX3A	MEX3A	54173			1	1	1	1
Q96A72	Protein mago nashi homolog 2	MAGOHB	17276	1	1			1	1
P10620	Microsomal glutathione S-transferase 1	MGST1	17599							5	8	10	14	8	13
O14880	Microsomal glutathione S-transferase 3	MGST3	16516							1	1	1	1	1	1
O94851	[F-actin]-monooxygenase MICAL2	MICAL2	219061			2	2
P14174	Macrophage migration inhibitory factor	MIF	12476			2	2	2	2	2	2	1	1	1	2
Q8WV92	MIT domain-containing protein 1	MITD1	29314			1	1
O75030	Microphthalmia-associated transcription factor	MITF	58795					1	1
P28482	Mitogen-activated protein kinase 1	MAPK1	41390	1	1	1	1			1	1	2	3	1	1
P45983	Mitogen-activated protein kinase 8	MAPK8	48296									1	1
Q9BYG3	MKI67 FHA domain-interacting nucleolar phosphoprotein	NIFK	34222	1	1	1	1
P19105	Myosin regulatory light chain 12A	MYL12A	19794	5	5	7	7	9	12					1	1
Q14165	Malectin	MLEC	32234							2	2	4	4	2	2
Q8NB16	Mixed lineage kinase domain-like protein	MLKL	54479	1	1							1	1	1	1
Q96EY8	Corrinoid adenosyltransferase MMAB	MMAB	27388											1	1
P50281	Matrix metalloproteinase-14	MMP14	65894									1	2	1	1
Q02252	Methylmalonate-semialdehyde dehydrogenase [acylating], mitochondrial	ALDH6A1	57840							3	3	3	3
Q9NZB8	Molybdenum cofactor biosynthesis protein 1	MOCS1	70105							2	2	2	2	1	1
P26038	Moesin	MSN	67820	2	3	7	8	2	2	4	5	6	7	4	5
Q13724	Mannosyl-oligosaccharide glucosidase	MOGS	91918					1	1			1	1
Q00325	Phosphate carrier protein, mitochondrial	SLC25A3	40095	1	2	1	1	2	2	1	1	1	1	1	1
Q99549	M-phase phosphoprotein 8	MPHOSPH8	97182			1	1					1	1
O75439	Mitochondrial-processing peptidase subunit beta	PMPCB	54366							1	1	1	1
P11717	Cation-independent mannose-6-phosphate receptor	IGF2R	274375					1	1	1	1	1	1
Q9Y5S2	Serine/threonine-protein kinase MRCK beta	CDC42BPB	194315							1	1	3	3	1	1
P49959	Double-strand break repair protein MRE11	MRE11	80593							4	4	3	3	1	2
P43246	DNA mismatch repair protein Msh2	MSH2	104743	5	5	7	7	4	4	3	3	2	2	2	2
Q8NHP6	Motile sperm domain-containing protein 2	MOSPD2	59746									1	1	1	1
Q13330	Metastasis-associated protein MTA1	MTA1	80786									1	1	1	1
O94776	Metastasis-associated protein MTA2	MTA2	75023							2	2	4	4	3	3
P42285	Exosome RNA helicase MTR4	MTREX	117805	27	29	30	37	25	29	30	39	44	64	34	46
P43121	Cell surface glycoprotein MUC18	MCAM	71607							1	1	1	1
P22033	Methylmalonyl-CoA mutase, mitochondrial	MMUT	83134									1	1
P53602	Diphosphomevalonate decarboxylase	MVD	43405			1	1			1	1	1	1
Q14764	Major vault protein	MVP	99327	5	5	10	10	4	4	4	4	9	9	5	5
Q96S97	Myeloid-associated differentiation marker	MYADM	35274					1	1
Q969H8	Myeloid-derived growth factor	MYDGF	18795	1	1	3	3	1	1	1	1	1	2	2	3
P35580	Myosin-10	MYH10	228999	13	15	10	10	18	19
P35579	Myosin-9	MYH9	226532	84	109	59	67	78	105
P60660	Myosin light polypeptide 6	MYL6	16930	11	15	9	10	11	14			1	1	1	1
P24844	Myosin regulatory light polypeptide 9	MYL9	19827	5	5	4	4	6	7
O43795	Unconventional myosin-Ib	MYO1B	131985	1	1			3	3
Q9NZM1	Myoferlin	MYOF	234709	2	2
Q5VU43	Myomegalin	PDE4DIP	265103									1	1	1	1
E9PAV3	Nascent polypeptide-associated complex subunit alpha, muscle-specific form	NACA	205422			2	2	1	1			1	1	1	1
Q9BWU0	Kanadaptin	SLC4A1AP	88814	2	2	2	2	1	1	3	3	2	2	3	4
Q9UJ70	N-acetyl-D-glucosamine kinase	NAGK	37376			1	2					1	1
P49321	Nuclear autoantigenic sperm protein	NASP	85238			1	1
Q9H0A0	RNA cytidine acetyltransferase	NAT10	115730	4	4	7	9	4	4	4	4	6	7	1	1
Q8WUY8	Probable N-acetyltransferase 14	NAT14	21650											1	1
P00387	NADH-cytochrome b5 reductase 3	CYB5R3	34235	1	1			1	1	4	5	6	8	3	3
A2RRP1	NBAS subunit of NRZ tethering complex	NBAS	268571									1	1
Q01658	Protein Dr1	DR1	19444	1	1	2	3	2	2					1	1
Q09161	Nuclear cap-binding protein subunit 1	NCBP1	91839			3	3	2	2	1	1
P52298	Nuclear cap-binding protein subunit 2	NCBP2	18001	2	2	4	4	2	2
Q9Y2A7	Nck-associated protein 1	NCKAP1	128790	2	2	3	3	2	2	2	2	4	5	4	4
Q969V3	Nicalin	NCLN	62974							2	2	5	5	3	3
P16435	NADPH--cytochrome P450 reductase	POR	76690			1	1			5	6	11	17	10	12
P22392	Nucleoside diphosphate kinase B	NME2	17298	4	4	4	5	4	4	3	3	2	3	4	4
Q969S2	Endonuclease 8-like 2	NEIL2	36826	1	1	1	1
Q9HC98	Serine/threonine-protein kinase Nek6	NEK6	35714	1	1			1	1
O60524	Ribosome quality control complex subunit NEMF	NEMF	122954							1	1			1	1
P08473	Neprilysin	MME	85514											1	1
Q92979	Ribosomal RNA small subunit methyltransferase NEP1	EMG1	26720	2	2	2	2	2	2			1	1
P48681	Nestin	NES	177439	2	3	7	7	2	2
Q8NFW8	N-acylneuraminate cytidylyltransferase	CMAS	48379							1	1	3	3
Q0ZGT2	Nexilin	NEXN	80658	6	6			4	5
Q12857	Nuclear factor 1 A-type	NFIA	55944	1	1	1	1			1	1	4	4	1	1
O00712	Nuclear factor 1 B-type	NFIB	47442	2	2	2	2			2	2	1	1	2	3
P08651	Nuclear factor 1 C-type	NFIC	55675	2	2	3	3	1	1	2	2	4	4	3	3
Q14938	Nuclear factor 1 X-type	NFIX	55098	1	1	2	2			2	2	3	3	2	2
P55769	NHP2-like protein 1	SNU13	14174	1	1	3	3	4	4	2	2	4	4	5	5
Q9NX24	H/ACA ribonucleoprotein complex subunit 2	NHP2	17201	1	1					1	1	3	3	2	2
Q96TA1	Protein Niban 2	NIBAN2	84138	1	1			1	1
Q92542	Nicastrin	NCSTN	78411							1	1
P14543	Nidogen-1	NID1	136377							3	3	3	4	2	2
Q9BPW8	Protein NipSnap homolog 1	NIPSNAP1	33310											1	1
O75323	Protein NipSnap homolog 2	NIPSNAP2	33743											1	1
O15226	NF-kappa-B-repressing factor	NKRF	77673	2	2			2	2	1	1			1	1
P30419	Glycylpeptide N-tetradecanoyltransferase 1	NMT1	56806			1	2					1	2
P40261	Nicotinamide N-methyltransferase	NNMT	29574	1	1	2	2	1	1	1	1	1	1	1	1
Q9Y3T9	Nucleolar complex protein 2 homolog	NOC2L	84919									1	1
Q8WTT2	Nucleolar complex protein 3 homolog	NOC3L	92548									2	2
Q15155	Nodal modulator 1	NOMO1	134324							2	2	3	3	1	2
Q9NPE3	H/ACA ribonucleoprotein complex subunit 3	NOP10	7706			1	1			1	1	2	2	1	1
P46087	Probable 28S rRNA (cytosine(4447)-C(5))-methyltransferase	NOP2	89302	2	2	1	1	1	1	2	2	3	3	2	2
O00567	Nucleolar protein 56	NOP56	66050	3	3	4	4	3	3	3	3	9	9	8	8
Q9Y2X3	Nucleolar protein 58	NOP58	59578	1	1			1	1	6	8	11	13	7	8
P55209	Nucleosome assembly protein 1-like 1	NAP1L1	45374			2	2	1	1			1	1	1	1
Q8TAT6	Nuclear protein localization protein 4 homolog	NPLOC4	68120							1	1			2	2
P06748	Nucleophosmin	NPM1	32575	5	5	11	13	7	9	1	1	5	6	6	8
O75607	Nucleoplasmin-3	NPM3	19344									1	1
Q92823	Neuronal cell adhesion molecule	NRCAM	143890							1	1			1	1
Q9H7Z3	Nuclear exosome regulator NRDE2	NRDE2	132673			1	1	1	1	1	1	2	2	1	1
Q15738	Sterol-4-alpha-carboxylate 3-dehydrogenase, decarboxylating	NSDHL	41900							3	4	3	3	1	1
P46459	Vesicle-fusing ATPase	NSF	82594							4	4	1	1	2	2
Q08J23	RNA cytosine C(5)-methyltransferase NSUN2	NSUN2	86471	9	9	10	11	10	12	2	2	3	4	3	3
Q9BSD7	Cancer-related nucleoside-triphosphatase	NTPCR	20713	3	3	2	2	2	2
O75694	Nuclear pore complex protein Nup155	NUP155	155199											1	1
Q02818	Nucleobindin-1	NUCB1	53879									1	1	1	1
Q14249	Endonuclease G, mitochondrial	ENDOG	32620									1	1	1	1
P19338	Nucleolin	NCL	76614	48	103	47	105	51	95	50	106	48	111	51	107
Q96DE0	U8 snoRNA-decapping enzyme	NUDT16	21273	1	3	2	3	1	2
Q96RS6	NudC domain-containing protein 1	NUDCD1	66756			1	1
Q14980	Nuclear mitotic apparatus protein 1	NUMA1	238260							4	5	6	6	2	2
Q9UBU9	Nuclear RNA export factor 1	NXF1	70182	1	2	3	3	2	2			1	1	1	1
P36957	Dihydrolipoyllysine-residue succinyltransferase component of 2-oxoglutarate dehydrogenase complex, mitochondrial	DLST	48755							2	3	3	3	4	5
P10515	Dihydrolipoyllysine-residue acetyltransferase component of pyruvate dehydrogenase complex, mitochondrial	DLAT	68997							3	3	7	7	3	3
P08559	Pyruvate dehydrogenase E1 component subunit alpha, somatic form, mitochondrial	PDHA1	43296							1	1	3	4	1	1
P11177	Pyruvate dehydrogenase E1 component subunit beta, mitochondrial	PDHB	39233					1	1	3	3	3	3	5	5
O15294	UDP-N-acetylglucosamine--peptide N-acetylglucosaminyltransferase 110 kDa subunit	OGT	116925	1	1					1	1
P39656	Dolichyl-diphosphooligosaccharide--protein glycosyltransferase 48 kDa subunit	DDOST	50801	1	1					4	5	5	5	4	5
Q32P28	Prolyl 3-hydroxylase 1	P3H1	83394							2	3	8	8	4	4
Q8IVL6	Prolyl 3-hydroxylase 3	P3H3	81837			1	1
O15460	Prolyl 4-hydroxylase subunit alpha-2	P4HA2	60902	1	1	3	3	1	1	7	8	6	7	3	3
Q53H96	Pyrroline-5-carboxylate reductase 3	PYCR3	28663	2	2	2	2	3	3	4	5	8	10	6	7
Q86YP4	Transcriptional repressor p66-alpha	GATAD2A	68063			1	1			1	1	1	1	1	1
P68402	Platelet-activating factor acetylhydrolase IB subunit alpha2	PAFAH1B2	25569			1	1
Q9UQ80	Proliferation-associated protein 2G4	PA2G4	43787	1	1	2	2	1	1	1	1	2	2	1	1
P11940	Polyadenylate-binding protein 1	PABPC1	70671	14	17	16	21	16	17	13	14	19	25	17	21
Q86U42	Polyadenylate-binding protein 2	PABPN1	32749	2	2	4	4	2	2	1	2	2	4	1	2
Q13310	Polyadenylate-binding protein 4	PABPC4	70783	7	8	9	11	10	10	9	9	12	14	10	13
Q9UNF0	Protein kinase C and casein kinase substrate in neurons protein 2	PACSIN2	55739	1	1	1	1	1	1	1	1			1	1
Q8N7H5	RNA polymerase II-associated factor 1 homolog	PAF1	59976							1	1	2	2
Q13153	Serine/threonine-protein kinase PAK 1	PAK1	60647			1	2
Q8WX93	Palladin	PALLD	150564			3	3			4	5	5	7	3	4
Q9NZW5	Protein PALS2	PALS2	61117							1	1	1	1
Q86W56	Poly(ADP-ribose) glycohydrolase	PARG	111110			1	1
Q99497	Parkinson disease protein 7	PARK7	19891			3	3			1	1	1	1
P09874	Poly [ADP-ribose] polymerase 1	PARP1	113084	1	1	4	4			2	2	5	6	3	5
Q9NVD7	Alpha-parvin	PARVA	42244					1	1	1	1	3	3	2	2
Q86TB9	Protein PAT1 homolog 1	PATL1	86850	1	1	1	1	1	1	1	1	1	1	1	1
Q9Y5B6	PAX3- and PAX7-binding protein 1	PAXBP1	104804											1	1
Q96AQ6	Pre-B-cell leukemia transcription factor-interacting protein 1	PBXIP1	80643							1	1
Q15365	Poly(rC)-binding protein 1	PCBP1	37498	10	10	13	16	9	9	6	6	5	7	7	8
Q15366	Poly(rC)-binding protein 2	PCBP2	38580	10	10	8	9	8	9	4	4	4	5	5	6
P57721	Poly(rC)-binding protein 3	PCBP3	39465	7	7	6	8	6	6	5	5	5	6	6	7
P05165	Propionyl-CoA carboxylase alpha chain, mitochondrial	PCCA	80059											2	2
P05166	Propionyl-CoA carboxylase beta chain, mitochondrial	PCCB	58216							3	3	7	8	7	7
Q15645	Pachytene checkpoint protein 2 homolog	TRIP13	48551					1	1
P12004	Proliferating cell nuclear antigen	PCNA	28769					1	1			1	1
Q15113	Procollagen C-endopeptidase enhancer 1	PCOLCE	47972			1	1			1	1	1	1	1	1
Q9UHG3	Prenylcysteine oxidase 1	PCYOX1	56640							7	7	8	9	5	5
O14737	Programmed cell death protein 5	PDCD5	14285			1	1	1	1					1	1
O75340	Programmed cell death protein 6	PDCD6	21868			1	1
P07237	Protein disulfide-isomerase	P4HB	57116	10	10	17	17	10	11	22	28	25	29	26	32
P30101	Protein disulfide-isomerase A3	PDIA3	56782	11	11	13	18	9	10	21	30	21	29	20	23
P13667	Protein disulfide-isomerase A4	PDIA4	72932	2	2	3	4	1	1	11	14	16	20	15	20
Q14554	Protein disulfide-isomerase A5	PDIA5	59594									1	1
Q15084	Protein disulfide-isomerase A6	PDIA6	48121	2	2	5	5	3	3	8	9	10	13	8	10
P50479	PDZ and LIM domain protein 4	PDLIM4	35398	1	1	3	3	1	1			1	1	2	2
Q9NR12	PDZ and LIM domain protein 7	PDLIM7	49845			1	1			1	1
Q9BY49	Peroxisomal trans-2-enoyl-CoA reductase	PECR	32544							3	3	7	7	4	4
P36955	Pigment epithelium-derived factor	SERPINF1	46312							1	1	3	3
Q9BRX2	Protein pelota homolog	PELO	43359			1	1	1	1			1	1
Q8IZL8	Proline-, glutamic acid- and leucine-rich protein 1	PELP1	119700			1	1
P12955	Xaa-Pro dipeptidase	PEPD	54548			1	1			1	1
Q8NDH3	Probable aminopeptidase NPEPL1	NPEPL1	55861									1	1
O00623	Peroxisome assembly protein 12	PEX12	40797	1	1					1	1
O60925	Prefoldin subunit 1	PFDN1	14210			1	1
Q9UHV9	Prefoldin subunit 2	PFDN2	16648					1	1
P17858	ATP-dependent 6-phosphofructokinase, liver type	PFKL	85018	1	1	4	4	1	1	5	5	2	2	1	2
Q01813	ATP-dependent 6-phosphofructokinase, platelet type	PFKP	85596	1	1	4	4	1	1	3	3	1	1
P18669	Phosphoglycerate mutase 1	PGAM1	28804			1	2
Q96HS1	Serine/threonine-protein phosphatase PGAM5, mitochondrial	PGAM5	32004									1	1
P98160	Basement membrane-specific heparan sulfate proteoglycan core protein	HSPG2	468830							1	1	5	5	3	3
P00558	Phosphoglycerate kinase 1	PGK1	44615	3	3	4	6	3	4	2	2	4	4	4	4
P36871	Phosphoglucomutase-1	PGM1	61449									1	1
O00264	Membrane-associated progesterone receptor component 1	PGRMC1	21671					1	1	6	7	6	6	9	9
O15173	Membrane-associated progesterone receptor component 2	PGRMC2	23818	1	1	1	1	2	2	3	3	1	1	3	3
Q9H814	Phosphorylated adapter RNA export protein	PHAX	44403	1	1	2	2	1	1
P35232	Prohibitin 1	PHB1	29804	1	1			2	3					2	2
Q99623	Prohibitin-2	PHB2	33296					1	1	1	1
Q7RTV0	PHD finger-like domain-containing protein 5A	PHF5A	12405	3	3	4	4	4	4	5	5	5	7	5	6
Q99755	Phosphatidylinositol 4-phosphate 5-kinase type-1 alpha	PIP5K1A	62633			1	1
Q13492	Phosphatidylinositol-binding clathrin assembly protein	PICALM	70755	1	1			2	2	1	1	2	2
P01833	Polymeric immunoglobulin receptor	PIGR	83284					2	2
P12273	Prolactin-inducible protein	PIP	16572					1	1
Q9ULU4	Protein kinase C-binding protein 1	ZMYND8	131692									1	1
P14923	Junction plakoglobin	JUP	81745			2	2			3	3
Q8NHP8	Putative phospholipase B-like 2	PLBD2	65472							1	1	1	2	1	1
Q01970	1-phosphatidylinositol 4,5-bisphosphate phosphodiesterase beta-3	PLCB3	138799			1	1
Q4KWH8	1-phosphatidylinositol 4,5-bisphosphate phosphodiesterase eta-1	PLCH1	189223			1	1			1	2	1	1	1	1
Q8IV08	5'-3' exonuclease PLD3	PLD3	54705									1	1	1	1
Q15149	Plectin	PLEC	531791	63	66	72	76	62	64	134	159	162	186	114	124
O60240	Perilipin-1	PLIN1	55990							3	4	2	2	4	4
O60664	Perilipin-3	PLIN3	47075	3	3	1	1	3	4
Q96Q06	Perilipin-4	PLIN4	134431							1	1	3	3	3	3
Q02809	Procollagen-lysine,2-oxoglutarate 5-dioxygenase 1	PLOD1	83550	1	1					2	2	6	6	3	3
O00469	Procollagen-lysine,2-oxoglutarate 5-dioxygenase 2	PLOD2	84686	1	1	2	2	2	2	4	4	4	4	1	1
O60568	Multifunctional procollagen lysine hydroxylase and glycosyltransferase LH3	PLOD3	84785	1	2	2	2	1	1	3	3	5	6	4	4
Q04941	Proteolipid protein 2	PLP2	16691	1	1			1	1
O43660	Pleiotropic regulator 1	PLRG1	57194			1	1					3	4
P13797	Plastin-3	PLS3	70811	4	4	4	5	4	4
P29590	Protein PML	PML	97551									1	1
Q15126	Phosphomevalonate kinase	PMVK	21995			1	1
P00491	Purine nucleoside phosphorylase	PNP	32118	1	1	1	1
O75817	Ribonuclease P protein subunit p20	POP7	15651							2	2	2	2	2	2
Q15063	Periostin	POSTN	93314			1	1
Q12972	Nuclear inhibitor of protein phosphatase 1	PPP1R8	38479									1	1
P67775	Serine/threonine-protein phosphatase 2A catalytic subunit alpha isoform	PPP2CA	35594	1	1	3	4			1	1	1	1	1	1
Q08209	Protein phosphatase 3 catalytic subunit alpha	PPP3CA	58688									1	1	1	1
P60510	Serine/threonine-protein phosphatase 4 catalytic subunit	PPP4C	35080	1	1	1	2					1	1	1	1
P10619	Lysosomal protective protein	CTSA	54466									2	2	1	1
P62937	Peptidyl-prolyl cis-trans isomerase A	PPIA	18012	7	9	6	10	11	14	5	8	5	8	5	7
P23284	Peptidyl-prolyl cis-trans isomerase B	PPIB	23743	8	9	14	19	10	13	15	24	16	28	16	21
P45877	Peptidyl-prolyl cis-trans isomerase C	PPIC	22763							2	2	2	3	1	1
Q08752	Peptidyl-prolyl cis-trans isomerase D	PPID	40764			1	1
Q9UNP9	Peptidyl-prolyl cis-trans isomerase E	PPIE	33431	3	3	6	6	5	5	2	2	4	4	4	4
P30405	Peptidyl-prolyl cis-trans isomerase F, mitochondrial	PPIF	22040									1	1
O43447	Peptidyl-prolyl cis-trans isomerase H	PPIH	19208									1	1
Q9Y3C6	Peptidyl-prolyl cis-trans isomerase-like 1	PPIL1	18237			1	1
Q8WUA2	Peptidyl-prolyl cis-trans isomerase-like 4	PPIL4	57225									1	1
O00743	Serine/threonine-protein phosphatase 6 catalytic subunit	PPP6C	35144			1	1
P50897	Palmitoyl-protein thioesterase 1	PPT1	34193							1	1			1	1
O75400	Pre-mRNA-processing factor 40 homolog A	PRPF40A	108805			2	2					1	1
O60831	PRA1 family protein 2	PRAF2	19258	1	1	1	2	1	1	1	2	1	1	1	1
O75915	PRA1 family protein 3	ARL6IP5	21615							2	2	4	4	3	3
Q06830	Peroxiredoxin-1	PRDX1	22110	6	8	7	7	7	8	5	8	6	8	7	8
P32119	Peroxiredoxin-2	PRDX2	21892	1	1	2	2			1	1	2	2	2	2
P30048	Thioredoxin-dependent peroxide reductase, mitochondrial	PRDX3	27693	1	1	1	2			1	1	1	1	3	3
Q13162	Peroxiredoxin-4	PRDX4	30540	3	4	3	3	3	5	5	7	9	12	5	9
P30041	Peroxiredoxin-6	PRDX6	25035	1	1	5	5	3	3	4	4	4	4	2	2
P78527	DNA-dependent protein kinase catalytic subunit	PRKDC	469089	137	176	153	208	119	147	196	299	281	490	221	348
O75569	Interferon-inducible double-stranded RNA-dependent protein kinase activator A	PRKRA	34404									1	1	1	1
P07737	Profilin-1	PFN1	15054	2	2	10	12	8	9	2	2	4	5	3	4
Q9UMS4	Pre-mRNA-processing factor 19	PRPF19	55181	1	1	5	7	4	4	3	3	7	10	5	5
O43172	U4/U6 small nuclear ribonucleoprotein Prp4	PRPF4	58449			2	2			1	1	2	2
O94906	Pre-mRNA-processing factor 6	PRPF6	106925	1	1	2	2	1	2	1	1	3	4	2	3
Q6P2Q9	Pre-mRNA-processing-splicing factor 8	PRPF8	273600	1	1	5	5	2	2	2	3	10	11	4	4
O43395	U4/U6 small nuclear ribonucleoprotein Prp3	PRPF3	77529									1	1
P54821	Paired mesoderm homeobox protein 1	PRRX1	27296	1	1	2	2	1	1
P62333	26S proteasome regulatory subunit 10B	PSMC6	44173							2	2	7	8	3	5
P62191	26S proteasome regulatory subunit 4	PSMC1	49185									2	2	1	1
P17980	26S proteasome regulatory subunit 6A	PSMC3	49204									2	2
P43686	26S proteasome regulatory subunit 6B	PSMC4	47366									5	7
P35998	26S proteasome regulatory subunit 7	PSMC2	48634							1	1	5	6	1	1
P62195	26S proteasome regulatory subunit 8	PSMC5	45626					1	1	2	2	4	5	2	2
P25786	Proteasome subunit alpha type-1	PSMA1	29556	2	2	2	2	1	1	7	7	8	9	8	9
P25787	Proteasome subunit alpha type-2	PSMA2	25899			2	2	2	2	3	3	5	6	4	4
P25788	Proteasome subunit alpha type-3	PSMA3	28433	2	2	3	3	3	3	4	4	5	5	3	3
P25789	Proteasome subunit alpha type-4	PSMA4	29484			2	2	1	1	3	4	6	8	5	6
P28066	Proteasome subunit alpha type-5	PSMA5	26411			2	2			4	4	5	5	3	3
P60900	Proteasome subunit alpha type-6	PSMA6	27399	2	2	2	2	1	1	2	2	5	5	3	3
O14818	Proteasome subunit alpha type-7	PSMA7	27887			1	1	1	1	3	3	4	4	2	3
P20618	Proteasome subunit beta type-1	PSMB1	26489	1	1	1	1			1	1	6	6	5	5
P49721	Proteasome subunit beta type-2	PSMB2	22836			1	1			1	1	2	2	2	2
P49720	Proteasome subunit beta type-3	PSMB3	22949			1	1	1	1	3	3	4	5	3	3
P28070	Proteasome subunit beta type-4	PSMB4	29204			1	1	2	2	4	5	6	7	4	4
P28074	Proteasome subunit beta type-5	PSMB5	28480	2	2	3	3	2	2	7	9	7	9	4	4
P28072	Proteasome subunit beta type-6	PSMB6	25358	2	2					2	2	1	1	2	2
Q99436	Proteasome subunit beta type-7	PSMB7	29965									1	1
O00231	26S proteasome non-ATPase regulatory subunit 11	PSMD11	47464	2	2	1	1	1	1	5	5	5	5	5	5
O00232	26S proteasome non-ATPase regulatory subunit 12	PSMD12	52904							2	2	2	2
Q9UNM6	26S proteasome non-ATPase regulatory subunit 13	PSMD13	42945							1	1	3	4
O00487	26S proteasome non-ATPase regulatory subunit 14	PSMD14	34577	2	2	2	2	1	1	2	2	1	1	2	2
Q99460	26S proteasome non-ATPase regulatory subunit 1	PSMD1	105836	1	1	3	3	1	1	1	1	6	7	3	3
Q13200	26S proteasome non-ATPase regulatory subunit 2	PSMD2	100200			2	2			4	4	5	5	3	3
O43242	26S proteasome non-ATPase regulatory subunit 3	PSMD3	60978	1	1	2	2			1	1	7	7	3	3
P55036	26S proteasome non-ATPase regulatory subunit 4	PSMD4	40737											1	1
Q16401	26S proteasome non-ATPase regulatory subunit 5	PSMD5	56196									1	1
Q15008	26S proteasome non-ATPase regulatory subunit 6	PSMD6	45531					1	1	1	1	5	6	2	2
P48556	26S proteasome non-ATPase regulatory subunit 8	PSMD8	39612			2	2			3	3	2	2	2	2
O00233	26S proteasome non-ATPase regulatory subunit 9	PSMD9	24682			2	2
Q06323	Proteasome activator complex subunit 1	PSME1	28723							1	1
P61289	Proteasome activator complex subunit 3	PSME3	29506	1	1	1	1	1	1	1	1	2	3	2	2
Q14997	Proteasome activator complex subunit 4	PSME4	211334	2	2	2	2	2	2	1	1	1	1	1	1
Q8WXF1	Paraspeckle component 1	PSPC1	58744	8	9	9	10	7	8	5	7	5	6	5	6
P26599	Polypyrimidine tract-binding protein 1	PTBP1	57221	16	31	16	30	14	19	9	11	12	28	14	25
Q9UKA9	Polypyrimidine tract-binding protein 2	PTBP2	57491	1	2	1	1					1	1
O95758	Polypyrimidine tract-binding protein 3	PTBP3	59690	5	6	6	7	4	5	5	5	6	7	6	8
Q86Y79	Probable peptidyl-tRNA hydrolase	PTRH1	22937	3	3	1	1	1	1			1	1	1	1
P18031	Tyrosine-protein phosphatase non-receptor type 1	PTPN1	49967							1	1	2	3	2	2
P26022	Pentraxin-related protein PTX3	PTX3	41976									1	1	1	1
Q14671	Pumilio homolog 1	PUM1	126473	4	4	2	2	3	3			1	1	1	1
P22102	Trifunctional purine biosynthetic protein adenosine-3	GART	107767	1	1
P22234	Bifunctional phosphoribosylaminoimidazole carboxylase/phosphoribosylaminoimidazole succinocarboxamide synthetase	PAICS	47079	1	2
P31939	Bifunctional purine biosynthesis protein ATIC	ATIC	64616			2	2	1	1					1	1
Q00577	Transcriptional activator protein Pur-alpha	PURA	34911			1	1	1	1	2	2	2	2	1	1
Q96QR8	Transcriptional activator protein Pur-beta	PURB	33241	2	2	1	1	1	1	1	1	3	3	1	1
Q9Y606	Pseudouridylate synthase 1 homolog	PUS1	47470	3	3	5	5	3	3			3	3	3	3
Q96PZ0	Pseudouridylate synthase 7 homolog	PUS7	75035	2	2	2	2
Q15269	Periodic tryptophan protein 2 homolog	PWP2	102452	1	1	1	1					2	2	1	1
Q92626	Peroxidasin homolog	PXDN	165275			1	1			2	2	2	2	3	4
Q9BRX8	Peroxiredoxin-like 2A	PRXL2A	25764							5	6	12	14	6	8
P11498	Pyruvate carboxylase, mitochondrial	PC	129634							2	2	7	8	6	6
P11216	Glycogen phosphorylase, brain form	PYGB	96696							1	1
P27708	CAD protein	CAD	242984	1	1	1	1			1	1	1	1
Q08ES8	60S ribosomal protein L11		20094	1	1	1	1	2	2	1	1	3	3	2	2
Q2TB79	General transcription and DNA repair factor IIH helicase subunit XPD	ERCC2	77921	1	2	1	1	1	1	1	1	3	3	1	1
Q562L9	Actin-like protein (Fragment)	ACT	11556	4	18	4	13	4	21	2	3	3	4	3	4
Q562R0	Actin-like protein (Fragment)	ACT	11524	2	3	1	3	2	2
Q562V5	Actin-like protein (Fragment)	ACT	11431	1	8	1	5	2	13	1	1	1	2	1	2
Q562Z4	Actin-like protein (Fragment)	ACT	11555	2	9	1	5	1	12	1	1	1	2	1	2
Q59EC0	Adenosine deaminase, RNA-specific isoform ADAR-a variant (Fragment)		137833			1	1					3	3	1	1
Q5IRN4	Myocyte enhancer factor 2D/deleted in azoospermia associated protein 1 fusion protein	MEF2D/DAZAP1	50413	3	5	3	4	4	5	3	3	2	4	3	4
Q5T6U8	High mobility group AT-hook 1	HMGA1	10679									1	1	1	1
Q5VSQ6	Procollagen-proline 4-dioxygenase (Fragment)	P4HA1	60967			2	2			7	8	10	14	10	13
Q60FE5	Filamin-A	FLNA	278226	39	49	53	61	41	45	46	58	74	92	54	64
Q65ZQ3	FBRNP	D10S102	29357	7	10	10	15	7	12	8	10	10	12	7	10
Q68DL6	Uncharacterized protein DKFZp686K04236	DKFZp686K04236	11202									1	1
Q6MZS5	Uncharacterized protein DKFZp686A13234 (Fragment)	DKFZp686A13234	68359	29	61	35	68	33	61	37	62	38	72	32	63
Q96PU8	Protein quaking	QKI	37671	14	15	10	15	8	13	7	11	10	14	8	10
Q08257	Quinone oxidoreductase	CRYZ	35207	10	13	10	13	8	10	10	14	11	15	11	13
Q53FA7	Quinone oxidoreductase PIG3	TP53I3	35536							1	1
P61026	Ras-related protein Rab-10	RAB10	22541	2	2	2	3	2	2	2	5	3	7	3	4
P51153	Ras-related protein Rab-13	RAB13	22774	3	3	2	3	2	2	3	5	4	5	2	2
P61106	Ras-related protein Rab-14	RAB14	23897	1	1	4	4	2	2	6	9	5	6	4	6
Q9NP72	Ras-related protein Rab-18	RAB18	22977									3	3	1	1
P62820	Ras-related protein Rab-1A	RAB1A	22678	3	3	3	4	2	2	5	8	8	9	8	9
Q9H0U4	Ras-related protein Rab-1B	RAB1B	22171	4	4	5	7	3	4	7	11	7	8	7	8
Q9ULC3	Ras-related protein Rab-23	RAB23	26659			1	1	1	1	1	1	1	1
P61019	Ras-related protein Rab-2A	RAB2A	23546	3	3	1	1	1	1	4	4	5	7	5	5
P20339	Ras-related protein Rab-5A	RAB5A	23659	1	1	3	4	2	2	2	2	2	2
P61020	Ras-related protein Rab-5B	RAB5B	23707	1	1	3	4	2	2	1	1	3	3	1	1
P51148	Ras-related protein Rab-5C	RAB5C	23483	1	1	5	6	4	4	3	3	2	2	2	2
P20340	Ras-related protein Rab-6A	RAB6A	23593	1	1			3	3	1	1	2	2
P51149	Ras-related protein Rab-7a	RAB7A	23490	2	2	1	2	1	1	5	5	6	7	5	7
Q92930	Ras-related protein Rab-8B	RAB8B	23584	3	3	3	4	2	2	3	6	4	5	4	6
P63000	Ras-related C3 botulinum toxin substrate 1	RAC1	21450	1	1					1	1
P63244	Receptor of activated protein C kinase 1	RACK1	35077	10	11	12	13	14	17	17	21	12	16	9	11
Q92878	DNA repair protein RAD50	RAD50	153892							2	2	11	11	3	3
P78406	mRNA export factor RAE1	RAE1	40968			1	1			3	3	3	3	2	2
P11233	Ras-related protein Ral-A	RALA	23567							1	1	1	1
Q9UKM9	RNA-binding protein Raly	RALY	32463	5	6	6	8	7	9	5	6	6	6	7	7
P62826	GTP-binding nuclear protein Ran	RAN	24423			3	3	1	1	2	2	2	2
P61224	Ras-related protein Rap-1b	RAP1B	20825	1	1	1	1	1	1	1	1	3	3	2	2
P62491	Ras-related protein Rab-11A	RAB11A	24394	2	2	4	4	1	1	3	3	4	4	4	4
Q8NDT2	Putative RNA-binding protein 15B	RBM15B	97205							1	1
Q8IUD2	ELKS/Rab6-interacting/CAST family member 1	ERC1	128086			1	1			2	2	2	2	1	1
Q09028	Histone-binding protein RBBP4	RBBP4	47656	2	3	5	6	2	2	4	4	3	4	2	2
Q7Z6E9	E3 ubiquitin-protein ligase RBBP6	RBBP6	201564					1	1					1	1
Q16576	Histone-binding protein RBBP7	RBBP7	47820			6	6	2	2	5	5	2	2	2	2
Q9H2M9	Rab3 GTPase-activating protein non-catalytic subunit	RAB3GAP2	155985			2	2	2	2	1	1			1	1
P98175	RNA-binding protein 10	RBM10	103533	1	1	2	2	1	1					1	1
Q96PK6	RNA-binding protein 14	RBM14	69492	2	2	4	4	1	1	2	2	2	3	1	2
Q96T37	RNA-binding protein 15	RBM15	107189									1	1	1	1
Q9BX46	RNA-binding protein 24	RBM24	24776					1	1
P49756	RNA-binding protein 25	RBM25	100185			1	1			2	2	2	2	3	3
Q9NW13	RNA-binding protein 28	RBM28	85738	2	2	1	1					1	1
P98179	RNA-binding protein 3	RBM3	17170	1	1	2	2	1	1
P42696	RNA-binding protein 34	RBM34	48565									1	1
Q14498	RNA-binding protein 39	RBM39	59380	7	8	9	12	4	4	3	4	5	6	2	2
Q9BWF3	RNA-binding protein 4	RBM4	40314	6	6	8	9	8	8	2	2	4	4	3	3
Q96IZ5	RNA-binding protein 41	RBM41	47100			2	2
Q9BTD8	RNA-binding protein 42	RBM42	50414	2	2	3	3	2	2			2	2	1	1
Q8IUH3	RNA-binding protein 45	RBM45	53502	14	19	12	15	13	15	11	13	17	21	15	18
Q9BQ04	RNA-binding protein 4B	RBM4B	40150	5	5	8	9	9	9	2	2	4	4	3	3
P52756	RNA-binding protein 5	RBM5	92154			1	1					1	1
Q9Y580	RNA-binding protein 7	RBM7	30504	1	2	2	3	1	2			1	1
Q15434	RNA-binding motif, single-stranded-interacting protein 2	RBMS2	43959	2	2	1	1	3	3			2	3	2	2
Q6XE24	RNA-binding motif, single-stranded-interacting protein 3	RBMS3	47840	2	3	1	1	1	1	2	4	2	3	2	2
P38159	RNA-binding motif protein, X chromosome	RBMX	42332	12	17	13	19	13	16	8	12	9	12	9	10
Q93062	RNA-binding protein with multiple splicing	RBPMS	21802			1	1
P62877	E3 ubiquitin-protein ligase RBX1	RBX1	12274			1	1			1	1	2	2	1	1
P18754	Regulator of chromosome condensation	RCC1	44969									1	1	1	1
Q9P258	Protein RCC2	RCC2	56085			3	3
Q9Y2P8	RNA 3'-terminal phosphate cyclase-like protein	RCL1	40843									2	2	1	1
Q15293	Reticulocalbin-1	RCN1	38890	3	3	2	2	2	2	4	4	4	4	5	5
Q14257	Reticulocalbin-2	RCN2	36876			1	1
Q96D15	Reticulocalbin-3	RCN3	37493			3	4	3	3	1	1	1	1	3	3
P54727	UV excision repair protein RAD23 homolog B	RAD23B	43171	1	1			1	1	1	1	1	1	1	1
Q8IZV5	Retinol dehydrogenase 10	RDH10	38087									1	1	1	1
Q8TC12	Retinol dehydrogenase 11	RDH11	35386							2	2	1	1	1	1
Q92781	Retinol dehydrogenase 5	RDH5	34979							2	2	2	2	1	1
P46063	ATP-dependent DNA helicase Q1	RECQL	73457	43	59	51	76	44	62	32	44	44	63	40	55
Q92900	Regulator of nonsense transcripts 1	UPF1	124345	5	6	12	14	7	9	10	11	13	14	8	8
O15258	Protein RER1	RER1	22958							1	1	1	1
P02753	Retinol-binding protein 4	RBP4	23010							1	1	2	2	1	1
Q86VR2	Reticulophagy regulator 3	RETREG3	51396									1	1
Q6NUM9	All-trans-retinol 13,14-reductase	RETSAT	66820							5	8	7	9	6	7
Q9GZR2	RNA exonuclease 4	REXO4	46672	1	1									1	1
P27694	Replication protein A 70 kDa DNA-binding subunit	RPA1	68138			1	1			1	1	1	1	1	1
P35244	Replication protein A 14 kDa subunit	RPA3	13569					1	1
P35251	Replication factor C subunit 1	RFC1	128255			1	2					1	1
P35250	Replication factor C subunit 2	RFC2	39157			2	2	1	1	1	2	1	1
P40938	Replication factor C subunit 3	RFC3	40556	1	1	1	1			1	1	1	1
P35249	Replication factor C subunit 4	RFC4	39682	1	1	2	2	1	1			1	1
P40937	Replication factor C subunit 5	RFC5	38497	1	1	2	2	1	1	1	1	1	1	1	2
Q9NWB1	RNA binding protein fox-1 homolog 1	RBFOX1	42784			1	1
Q07960	Rho GTPase-activating protein 1	ARHGAP1	50436			1	1
P84095	Rho-related GTP-binding protein RhoG	RHOG	21309									1	1
P13489	Ribonuclease inhibitor	RNH1	49973	3	3	6	6	5	5	3	3	3	3	2	2
Q9H6W3	Ribosomal oxygenase 1	RIOX1	71086							2	2	1	1	1	1
P27635	60S ribosomal protein L10	RPL10	24577	2	2	3	3	2	2	4	4	2	2	5	6
P62906	60S ribosomal protein L10a	RPL10A	24831	3	3	3	5	6	8	2	3	6	7	6	7
P62913	60S ribosomal protein L11	RPL11	20252	2	2	3	3	3	3	2	2	4	4	4	4
P30050	60S ribosomal protein L12	RPL12	17819	2	3	4	6	3	5	2	3	3	4	3	4
P26373	60S ribosomal protein L13	RPL13	24261	2	2	3	3	4	4	2	2	3	4	4	5
P50914	60S ribosomal protein L14	RPL14	23432	1	1	1	1	1	1					1	1
P61313	60S ribosomal protein L15	RPL15	24146			1	1	1	1	4	4	4	4	3	3
P18621	60S ribosomal protein L17	RPL17	21397	1	1			2	2	2	2	2	2	2	2
Q07020	60S ribosomal protein L18	RPL18	21634	3	3	4	4	3	4	3	3	3	4	4	4
Q02543	60S ribosomal protein L18a	RPL18A	20762	2	2	3	4	1	2	2	2	3	3	1	1
P84098	60S ribosomal protein L19	RPL19	23466	2	2	1	1	2	2	2	2	1	2	1	1
O76021	Ribosomal L1 domain-containing protein 1	RSL1D1	54973			1	1			1	1	2	3
P46778	60S ribosomal protein L21	RPL21	18565	1	2	1	1	2	2	1	1	1	1	1	1
P35268	60S ribosomal protein L22	RPL22	14787	3	3	5	7	3	3	2	3	3	4	2	3
Q6P5R6	60S ribosomal protein L22-like 1	RPL22L1	14607	1	1	1	1
P62829	60S ribosomal protein L23	RPL23	14865	2	3	2	3	2	2	1	1	1	1	2	2
P62750	60S ribosomal protein L23a	RPL23A	17695	4	4	3	3	3	3	5	5	5	5	4	4
P83731	60S ribosomal protein L24	RPL24	17779	2	2	4	4	2	2	3	3	3	3	2	2
Q9UNX3	60S ribosomal protein L26-like 1	RPL26L1	17256	1	1	2	2	1	1	3	3	2	2	2	2
P61353	60S ribosomal protein L27	RPL27	15798	2	2	5	5	4	4	5	7	4	5	6	9
P46776	60S ribosomal protein L27a	RPL27A	16561	1	1			2	2
P46779	60S ribosomal protein L28	RPL28	15748	1	1	1	1	1	1	2	2	1	1	2	2
P47914	60S ribosomal protein L29	RPL29	17752	1	1	2	2	1	1	2	2	1	1	1	1
P39023	60S ribosomal protein L3	RPL3	46109	2	2	3	3	4	5	4	5	8	9	5	6
P62888	60S ribosomal protein L30	RPL30	12784	4	5	6	9	4	5	6	12	5	7	7	10
P62899	60S ribosomal protein L31	RPL31	14463			1	1	1	1					1	1
P62910	60S ribosomal protein L32	RPL32	15860	1	1			1	1
P49207	60S ribosomal protein L34	RPL34	13293	2	2	1	1	1	1	1	1	2	2	1	1
P42766	60S ribosomal protein L35	RPL35	14551			1	1	1	1	1	1	3	3	2	2
P18077	60S ribosomal protein L35a	RPL35A	12538	1	1	1	1	2	3	1	2	1	2	2	4
Q9Y3U8	60S ribosomal protein L36	RPL36	12254	2	2	3	4	2	3	3	3	2	2	1	1
P83881	60S ribosomal protein L36a	RPL36A	12441					1	1
P61513	60S ribosomal protein L37a	RPL37A	10275			1	1					1	1
P63173	60S ribosomal protein L38	RPL38	8218	2	2	3	3	2	2	1	1	1	1	3	4
P36578	60S ribosomal protein L4	RPL4	47697	3	3	7	9	5	7	8	8	11	11	9	9
P46777	60S ribosomal protein L5	RPL5	34363	2	2	6	6	4	5	3	3	5	6	5	5
Q02878	60S ribosomal protein L6	RPL6	32728	4	5	4	5	3	3	5	6	4	5	3	4
P18124	60S ribosomal protein L7	RPL7	29226	2	3	5	7	3	4	7	8	8	9	4	5
P62424	60S ribosomal protein L7a	RPL7A	29996	6	6	6	6	5	5	9	9	8	9	8	8
P62917	60S ribosomal protein L8	RPL8	28025	3	4	4	7	2	2	3	3	6	6	4	6
P32969	60S ribosomal protein L9	RPL9	21863			1	1	1	1			1	1
P05388	60S acidic ribosomal protein P0	RPLP0	34274	4	5	6	7	6	8	3	4	6	11	6	9
P05386	60S acidic ribosomal protein P1	RPLP1	11514			1	1					3	3	1	1
P05387	60S acidic ribosomal protein P2	RPLP2	11665	3	4	3	5	3	3	2	3	7	8	5	7
Q9H2W6	39S ribosomal protein L46, mitochondrial	MRPL46	31705											1	1
Q96TC7	Regulator of microtubule dynamics protein 3	RMDN3	52118											3	3
Q96E39	RNA binding motif protein, X-linked-like-1	RBMXL1	42142	7	8	7	12	8	10	7	12	10	13	7	9
Q9BQ52	Zinc phosphodiesterase ELAC protein 2	ELAC2	92219							1	1			1	2
Q13151	Heterogeneous nuclear ribonucleoprotein A0	HNRNPA0	30841	6	9	6	9	7	11	6	9	10	14	7	11
P09651	Heterogeneous nuclear ribonucleoprotein A1	HNRNPA1	38747	28	50	31	65	22	49	17	25	28	53	24	37
P22626	Heterogeneous nuclear ribonucleoproteins A2/B1	HNRNPA2B1	37430	24	33	22	30	21	29	15	21	20	33	18	26
P51991	Heterogeneous nuclear ribonucleoprotein A3	HNRNPA3	39595	20	30	25	36	17	24	16	22	23	27	16	23
Q8N5L8	Ribonuclease P protein subunit p25-like protein	RPP25L	17631	1	1	1	1	1	1	1	1	1	1	1	1
O95602	DNA-directed RNA polymerase I subunit RPA1	POLR1A	194811							1	1	1	1	4	4
Q9H9Y6	DNA-directed RNA polymerase I subunit RPA2	POLR1B	128229							2	2	2	2	4	4
Q9GZS1	DNA-directed RNA polymerase I subunit RPA49	POLR1E	47260			1	1	1	1	2	2	1	1	1	1
P19388	DNA-directed RNA polymerases I, II, and III subunit RPABC1	POLR2E	24551	5	6	7	7	4	4	6	6	6	7	6	6
P61218	DNA-directed RNA polymerases I, II, and III subunit RPABC2	POLR2F	14478	1	1	1	1			1	1			2	2
P52434	DNA-directed RNA polymerases I, II, and III subunit RPABC3	POLR2H	17143	3	3	2	2	3	3	4	5	6	7	5	6
P53803	DNA-directed RNA polymerases I, II, and III subunit RPABC4	POLR2K	7004	1	1	1	1	1	1	1	1	1	2	1	1
P62875	DNA-directed RNA polymerases I, II, and III subunit RPABC5	POLR2L	7645	1	1	1	1			1	2	2	2	2	2
O15160	DNA-directed RNA polymerases I and III subunit RPAC1	POLR1C	39250	4	4	7	8	6	7	12	14	11	13	12	16
P0DPB6	DNA-directed RNA polymerases I and III subunit RPAC2	POLR1D	15237	1	1	1	1	1	1	1	2	1	2	3	3
P24928	DNA-directed RNA polymerase II subunit RPB1	POLR2A	217176	7	7	12	15	6	9	18	23	30	41	28	33
P52435	DNA-directed RNA polymerase II subunit RPB11-a	POLR2J	13293							1	1
P30876	DNA-directed RNA polymerase II subunit RPB2	POLR2B	133897	14	14	14	14	10	10	27	33	32	42	23	32
P19387	DNA-directed RNA polymerase II subunit RPB3	POLR2C	31441	4	4	5	5	3	4	2	2	4	6	5	6
O15514	DNA-directed RNA polymerase II subunit RPB4	POLR2D	16311			1	1	1	1			1	1	1	1
P62487	DNA-directed RNA polymerase II subunit RPB7	POLR2G	19294	3	3	4	4	2	2	4	5	8	10	7	8
P36954	DNA-directed RNA polymerase II subunit RPB9	POLR2I	14523	2	2	2	2	1	1	3	4	4	4	1	1
O14802	DNA-directed RNA polymerase III subunit RPC1	POLR3A	155641	3	3	3	3	1	1	12	14	26	30	21	22
Q9Y2Y1	DNA-directed RNA polymerase III subunit RPC10	POLR3K	12320			1	1	1	1	1	2	3	3	3	4
Q9NW08	DNA-directed RNA polymerase III subunit RPC2	POLR3B	127785	2	2	4	4	3	3	10	12	22	22	15	17
Q9BUI4	DNA-directed RNA polymerase III subunit RPC3	POLR3C	60612	3	3	2	2	2	2	7	7	10	12	4	4
P05423	DNA-directed RNA polymerase III subunit RPC4	POLR3D	44396	1	1	2	2	2	2	6	6	7	8	5	5
Q9NVU0	DNA-directed RNA polymerase III subunit RPC5	POLR3E	79898	2	2	3	3	3	3	5	5	8	10	6	7
Q9H1D9	DNA-directed RNA polymerase III subunit RPC6	POLR3F	35684	3	4	3	4	3	4	10	18	11	16	10	18
Q9Y535	DNA-directed RNA polymerase III subunit RPC8	POLR3H	22918					1	1	2	3	3	5	3	4
O75575	DNA-directed RNA polymerase III subunit RPC9	CRCP	16871							1	1	1	1	1	1
P04843	Dolichyl-diphosphooligosaccharide--protein glycosyltransferase subunit 1	RPN1	68569	3	3	1	1	1	1	7	7	8	10	8	9
P04844	Dolichyl-diphosphooligosaccharide--protein glycosyltransferase subunit 2	RPN2	69284							1	1	5	5	1	1
Q9BUL9	Ribonuclease P protein subunit p25	RPP25	20632							1	1	1	1	1	1
O95707	Ribonuclease P protein subunit p29	POP4	25425							1	1	1	1	1	1
P78346	Ribonuclease P protein subunit p30	RPP30	29321			2	3			6	6	12	13	6	6
P78345	Ribonuclease P protein subunit p38	RPP38	31834	1	1							4	4	2	2
O75818	Ribonuclease P protein subunit p40	RPP40	41834									1	1	1	1
Q9NQG5	Regulation of nuclear pre-mRNA domain-containing protein 1B	RPRD1B	36900			1	1	1	1					1	1
Q9HB90	Ras-related GTP-binding protein C	RRAGC	44224							1	1
P62070	Ras-related protein R-Ras2	RRAS2	23400							1	1
Q9P2E9	Ribosome-binding protein 1	RRBP1	152456	13	17	19	21	17	19	34	40	41	51	30	33
Q14684	Ribosomal RNA processing protein 1 homolog B	RRP1B	84428	1	1	2	2			2	2	2	2	2	2
Q9Y2L1	Exosome complex exonuclease RRP44	DIS3	109003	18	23	25	30	18	19	14	16	26	32	20	23
Q14690	Protein RRP5 homolog	PDCD11	208701	4	4	11	11	4	5	7	7	12	12	5	6
P46783	40S ribosomal protein S10	RPS10	18898	2	2	2	2	3	3	2	2	4	6	3	4
P62280	40S ribosomal protein S11	RPS11	18431	3	3	6	6	5	5	5	5	5	6	5	6
P25398	40S ribosomal protein S12	RPS12	14515	3	4	6	6	5	6	6	6	3	3	3	3
P62277	40S ribosomal protein S13	RPS13	17222	4	5	5	7	4	5	4	5	4	4	7	9
P62263	40S ribosomal protein S14	RPS14	16273	4	6	7	9	6	7	6	8	7	10	4	5
P62841	40S ribosomal protein S15	RPS15	17040	1	1			1	1	1	1
P62244	40S ribosomal protein S15a	RPS15A	14840	1	1	2	2	3	3	3	4	4	4	4	4
P62249	40S ribosomal protein S16	RPS16	16445	6	9	6	8	6	7	6	10	9	12	4	5
P08708	40S ribosomal protein S17	RPS17	15550			1	1					1	1	2	3
P62269	40S ribosomal protein S18	RPS18	17719	5	6	4	4	7	7	5	8	8	8	9	9
P39019	40S ribosomal protein S19	RPS19	16060	4	4	8	9	5	5	3	4	7	7	8	10
P15880	40S ribosomal protein S2	RPS2	31324	2	2	3	3	5	7	2	2	2	2	2	2
P60866	40S ribosomal protein S20	RPS20	13373	5	5	5	5	5	5	2	2	4	4	3	3
P63220	40S ribosomal protein S21	RPS21	9111	8	9	6	8	7	11	10	13	7	8	7	9
P62266	40S ribosomal protein S23	RPS23	15808	3	3	3	3	3	3			1	1	2	2
P62847	40S ribosomal protein S24	RPS24	15423	3	3	2	2	2	2	3	3	3	4	1	1
P62851	40S ribosomal protein S25	RPS25	13742	1	1	2	2	1	2	1	2	1	3	2	3
P62854	40S ribosomal protein S26	RPS26	13015	1	1	1	1	1	1	1	1
P42677	40S ribosomal protein S27	RPS27	9461	2	2	1	1	3	4	1	1	4	4	2	2
P62979	Ubiquitin-40S ribosomal protein S27a	RPS27A	17965	5	6	5	6	2	3	3	4	6	8	6	8
P62857	40S ribosomal protein S28	RPS28	7841	8	8	10	13	7	8	6	6	7	7	9	12
P62273	40S ribosomal protein S29	RPS29	6677	1	1	1	1	1	1	2	2
P23396	40S ribosomal protein S3	RPS3	26688	8	10	11	12	9	9	11	14	13	16	11	14
P62861	FAU ubiquitin-like and ribosomal protein S30	FAU	14390	1	1	1	2	1	1	1	1			1	2
P61247	40S ribosomal protein S3a	RPS3A	29945	7	10	6	6	8	9	8	10	10	13	10	14
P62701	40S ribosomal protein S4, X isoform	RPS4X	29598	5	7	7	8	4	5	7	7	7	7	7	7
P46782	40S ribosomal protein S5	RPS5	22876	1	1	2	3	2	2	2	2	4	4	3	4
P62753	40S ribosomal protein S6	RPS6	28681	2	3	3	3	2	3	5	5	4	5	4	4
P62081	40S ribosomal protein S7	RPS7	22127	3	3	6	6	2	2	1	1	6	6	4	4
P62241	40S ribosomal protein S8	RPS8	24205	6	7	9	10	9	9	7	9	8	10	7	9
P46781	40S ribosomal protein S9	RPS9	22591	6	7	5	6	6	7	6	8	7	8	7	8
P08865	40S ribosomal protein SA	RPSA	32854	9	10	13	17	11	15	9	11	9	11	11	13
Q15404	Ras suppressor protein 1	RSU1	31540			1	1					4	4	2	2
Q9Y399	28S ribosomal protein S2, mitochondrial	MRPS2	33249							1	1
P82930	28S ribosomal protein S34, mitochondrial	MRPS34	25650							1	1
O00442	RNA 3'-terminal phosphate cyclase	RTCA	39337	9	10	8	12	11	16	4	4	10	11	5	5
Q9Y3I0	RNA-splicing ligase RtcB homolog	RTCB	55210	11	13	14	16	12	13	8	9	9	10	8	9
O95197	Reticulon-3	RTN3	112611							3	3	3	4	3	3
Q9NQC3	Reticulon-4	RTN4	129931			2	2	1	1	5	6	5	6	5	5
Q9Y224	RNA transcription, translation and transport factor protein	RTRAF	28068	4	4	3	3	3	3					2	2
P08621	U1 small nuclear ribonucleoprotein 70 kDa	SNRNP70	51557			1	1			1	1	1	2	1	1
P09661	U2 small nuclear ribonucleoprotein A'	SNRPA1	28416	6	9	10	12	8	12	6	11	7	10	7	12
P08579	U2 small nuclear ribonucleoprotein B''	SNRPB2	25486	4	4	6	7	5	5	3	4	7	8	3	3
Q8IZ73	Pseudouridylate synthase RPUSD2	RPUSD2	61311			1	1
Q9Y265	RuvB-like 1	RUVBL1	50228	3	3	7	8	5	5	3	3	4	4	6	6
Q9Y230	RuvB-like 2	RUVBL2	51157	4	4	7	7	7	8	10	10	8	9	10	10
A8MWD9	Putative small nuclear ribonucleoprotein G-like protein 15	SNRPGP15	8544	2	4	3	5	2	4	2	4	3	3	2	4
P06703	Protein S100-A6	S100A6	10180	2	2	3	3	2	2	1	1	2	2	1	1
P31151	Protein S100-A7	S100A7	11471					1	1
P05109	Protein S100-A8	S100A8	10835	1	1	1	1	2	2
P60903	Protein S100-A10	S100A10	11203	1	1			1	1	2	3	3	4	3	4
P31949	Protein S100-A11	S100A11	11740	1	1	1	1	1	1
Q6PCB7	Long-chain fatty acid transport protein 1	SLC27A1	71108							1	1	2	2	1	1
Q5K4L6	Solute carrier family 27 member 3	SLC27A3	73550							1	1	1	2	2	3
P61619	Protein transport protein Sec61 subunit alpha isoform 1	SEC61A1	52265	1	1			1	1	2	2	2	2	1	1
Q9NTJ5	Phosphatidylinositol-3-phosphatase SAC1	SACM1L	66967							3	3	1	1
Q15424	Scaffold attachment factor B1	SAFB	102642							1	1
Q14151	Scaffold attachment factor B2	SAFB2	107473	1	1	1	1					1	1
P23526	Adenosylhomocysteinase	AHCY	47716			4	5			3	3	2	2	2	2
Q9Y3Z3	Deoxynucleoside triphosphate triphosphohydrolase SAMHD1	SAMHD1	72201			1	1			4	4	5	6	5	6
P07602	Prosaposin	PSAP	58113			2	2	1	1	4	5	3	4	4	4
O00422	Histone deacetylase complex subunit SAP18	SAP18	17561	1	1					1	1
Q9NR31	GTP-binding protein SAR1a	SAR1A	22367			1	1	1	1	1	1	3	5	2	3
Q15020	Squamous cell carcinoma antigen recognized by T-cells 3	SART3	109935	1	1			1	1	9	10	9	10	8	8
A3KN83	Protein strawberry notch homolog 1	SBNO1	154312	1	1	3	3
Q6UWP8	Suprabasin	SBSN	60541			1	1
P67812	Signal peptidase complex catalytic subunit SEC11A	SEC11A	20625	1	1			1	1	1	1	2	2	1	1
O75396	Vesicle-trafficking protein SEC22b	SEC22B	24741	1	1	2	3	1	1	3	3	6	7	5	6
Q15436	Protein transport protein Sec23A	SEC23A	86161	1	1	5	6	3	3	5	5	7	8	6	6
P53992	Protein transport protein Sec24C	SEC24C	118325									1	1
O94855	Protein transport protein Sec24D	SEC24D	113010			1	2					2	2
O94979	Protein transport protein Sec31A	SEC31A	133015			3	3
P60059	Protein transport protein Sec61 subunit gamma	SEC61G	7741									1	1
O14828	Secretory carrier-associated membrane protein 3	SCAMP3	38287			1	1			1	1	1	1
O00767	Stearoyl-CoA desaturase	SCD	41523							2	2	2	2	1	1
Q8WVM8	Sec1 family domain-containing protein 1	SCFD1	72380			1	1			1	1	3	3	2	2
P55809	Succinyl-CoA:3-ketoacid coenzyme A transferase 1, mitochondrial	OXCT1	56158							2	2	1	2	1	1
P22307	Sterol carrier protein 2	SCP2	58994	2	2	3	3	5	5	5	5	4	4	5	5
Q8NBX0	Saccharopine dehydrogenase-like oxidoreductase	SCCPDH	47151									1	1
P55735	Protein SEC13 homolog	SEC13	35541			1	1			1	2
Q96EE3	Nucleoporin SEH1	SEH1L	39649	1	1	1	1			1	1	1	1	2	3
Q9NVA2	Septin-11	SEPTIN11	49398	1	1	1	1			2	3	5	5	1	1
Q12884	Prolyl endopeptidase FAP	FAP	87713	1	1			1	1
Q15019	Septin-2	SEPTIN2	41487	2	2	2	2	1	1	2	2	5	5	2	3
Q16181	Septin-7	SEPTIN7	50680							1	1	3	3	2	2
Q9UHD8	Septin-9	SEPTIN9	65401	1	2	2	2	1	1			1	1
O43175	D-3-phosphoglycerate dehydrogenase	PHGDH	56650	3	3	5	5	2	2	3	3	4	4	2	2
Q9Y617	Phosphoserine aminotransferase	PSAT1	40423			2	2
P50454	Serpin H1	SERPINH1	46441	10	12	11	14	7	9	15	17	23	35	17	23
P0DME0	Protein SETSIP	SETSIP	34882			2	2
Q53H47	Histone-lysine N-methyltransferase SETMAR	SETMAR	78034									1	1
Q7Z333	Probable helicase senataxin	SETX	302880	2	2	5	5	5	5	1	1	4	4	3	4
Q15637	Splicing factor 1	SF1	68330	18	26	20	30	20	31	7	11	9	13	8	15
Q15459	Splicing factor 3A subunit 1	SF3A1	88886	11	12	12	13	6	7	3	3	4	5	3	3
Q15428	Splicing factor 3A subunit 2	SF3A2	49256	2	2	1	1	2	2	2	2	6	6	2	4
Q12874	Splicing factor 3A subunit 3	SF3A3	58849	4	5	9	9	8	8	15	18	17	23	14	19
O75533	Splicing factor 3B subunit 1	SF3B1	145830	14	21	18	21	13	17	14	22	33	46	25	33
Q13435	Splicing factor 3B subunit 2	SF3B2	100228	4	4	8	10	2	2	7	8	11	16	12	16
Q15393	Splicing factor 3B subunit 3	SF3B3	135577	32	39	35	50	30	37	46	62	48	70	48	62
Q15427	Splicing factor 3B subunit 4	SF3B4	44386	2	3	2	3	2	2	2	2	2	3	2	2
Q9BWJ5	Splicing factor 3B subunit 5	SF3B5	10135	2	3	2	2	1	1	4	4	3	3	3	3
Q9Y3B4	Splicing factor 3B subunit 6	SF3B6	14585			1	1			1	1	1	1
P23246	Splicing factor, proline- and glutamine-rich	SFPQ	76149	33	47	32	54	30	46	24	35	36	50	27	42
Q99720	Sigma non-opioid intracellular receptor 1	SIGMAR1	25128									1	1
Q5BJF2	Sigma intracellular receptor 2	TMEM97	20848							1	1
Q9Y2Z0	Protein SGT1 homolog	SUGT1	41024			1	1	2	2
Q9H299	SH3 domain-binding glutamic acid-rich-like protein 3	SH3BGRL3	10438	1	1	2	2	1	1	1	1			1	1
Q9NR45	Sialic acid synthase	NANS	40308	1	1	2	2					1	1	1	1
Q9H173	Nucleotide exchange factor SIL1	SIL1	52085							1	1			1	1
Q9NXA8	NAD-dependent protein deacylase sirtuin-5, mitochondrial	SIRT5	33881							1	1
Q15477	Helicase SKI2W	SKIV2L	137755	8	9	13	14	10	10	8	8	14	15	12	14
Q08AF3	Schlafen family member 5	SLFN5	101055	1	1	1	1	1	1	2	2	2	2	1	1
Q9GZT3	SRA stem-loop-interacting RNA-binding protein, mitochondrial	SLIRP	12349	1	1	1	1			4	5	4	7	4	4
Q9NWH9	SAFB-like transcription modulator	SLTM	117148											1	1
P38935	DNA-binding protein SMUBP-2	IGHMBP2	109149	1	1	3	3	3	3	2	2	5	6	1	1
Q14683	Structural maintenance of chromosomes protein 1A	SMC1A	143233									3	3	2	2
O95347	Structural maintenance of chromosomes protein 2	SMC2	135656	3	3	5	5	1	1
Q9UQE7	Structural maintenance of chromosomes protein 3	SMC3	141542									3	3	2	2
Q9NTJ3	Structural maintenance of chromosomes protein 4	SMC4	147182			3	3
P51531	Probable global transcription activator SNF2L2	SMARCA2	181279									1	1
O60264	SWI/SNF-related matrix-associated actin-dependent regulator of chromatin subfamily A member 5	SMARCA5	121905			1	1					1	1	1	1
P62314	Small nuclear ribonucleoprotein Sm D1	SNRPD1	13282	2	2	2	3	3	4	3	3	3	5	4	4
P62316	Small nuclear ribonucleoprotein Sm D2	SNRPD2	13527	8	9	9	12	5	5	7	8	11	17	11	15
A6NHR9	Structural maintenance of chromosomes flexible hinge domain-containing protein 1	SMCHD1	226374							1	1	5	6	1	1
Q8TAQ2	SWI/SNF complex subunit SMARCC2	SMARCC2	132879							1	1	1	1
Q2TAY7	WD40 repeat-containing protein SMU1	SMU1	57544									1	1	1	1
P54920	Alpha-soluble NSF attachment protein	NAPA	33233					1	1			3	3	2	2
O95295	SNARE-associated protein Snapin	SNAPIN	14874							1	1			2	2
Q7KZF4	Staphylococcal nuclease domain-containing protein 1	SND1	101997	40	54	50	73	45	65	36	54	56	80	45	63
P09012	U1 small nuclear ribonucleoprotein A	SNRPA	31280	3	4	3	4	3	3	2	2	2	2	3	4
Q13425	Beta-2-syntrophin	SNTB2	57950									3	3
Q53GS9	U4/U6.U5 tri-snRNP-associated protein 2	USP39	65381									1	1
Q13573	SNW domain-containing protein 1	SNW1	61494			1	1	1	1
Q13596	Sorting nexin-1	SNX1	59070					1	1			1	1	1	1
Q9UMY4	Sorting nexin-12	SNX12	18885			1	2					1	1	1	1
O60749	Sorting nexin-2	SNX2	58471			1	1	1	1
Q9Y5X1	Sorting nexin-9	SNX9	66592	1	1	2	2	1	2	1	1	1	1
P04179	Superoxide dismutase [Mn], mitochondrial	SOD2	24750							2	2	1	1	2	2
P30626	Sorcin	SRI	21676											1	1
Q99523	Sortilin	SORT1	92068							1	1	2	2
Q9Y5B9	FACT complex subunit SPT16	SUPT16H	119914	1	1	1	1			2	2	1	1	1	1
Q96P63	Serpin B12	SERPINB12	46276							1	1
P35237	Serpin B6	SERPINB6	42622			2	2
P61009	Signal peptidase complex subunit 3	SPCS3	20313											1	1
P19623	Spermidine synthase	SRM	33825			4	4	1	1	1	1
O75934	Pre-mRNA-splicing factor SPF27	BCAS2	26131			1	1					1	1
P09486	SPARC	SPARC	34632							2	2	3	5	5	5
Q14515	SPARC-like protein 1	SPARCL1	75208					1	1
Q9NUQ6	SPATS2-like protein	SPATS2L	61729			2	2	1	1			1	1	1	1
P63272	Transcription elongation factor SPT4	SUPT4H1	13193					2	2	1	1	2	2	1	1
O00267	Transcription elongation factor SPT5	SUPT5H	121000	4	4	5	6	3	3	1	1	4	4	2	2
Q7KZ85	Transcription elongation factor SPT6	SUPT6H	199073	2	2	3	3	3	3	4	5	9	10	5	5
Q01082	Spectrin beta chain, non-erythrocytic 1	SPTBN1	274609	6	6	4	4	5	5	21	22	41	45	24	25
O15269	Serine palmitoyltransferase 1	SPTLC1	52744							1	1	1	1	1	1
Q13813	Spectrin alpha chain, non-erythrocytic 1	SPTAN1	284539	12	12	6	6	13	14	25	33	43	51	29	34
O15042	U2 snRNP-associated SURP motif-containing protein	U2SURP	118292									1	1	1	1
Q8N5C6	S1 RNA-binding domain-containing protein 1	SRBD1	111776	18	20	17	18	15	15	11	11	20	22	14	17
Q9BX66	Sorbin and SH3 domain-containing protein 1	SORBS1	142513							4	4	1	1	3	3
Q14247	Src substrate cortactin	CTTN	61586	2	2			1	1
P49458	Signal recognition particle 9 kDa protein	SRP9	10112	2	2	2	2	1	1			2	3	3	3
P37108	Signal recognition particle 14 kDa protein	SRP14	14570	4	4	5	6	3	4	2	2	4	5	4	5
P09132	Signal recognition particle 19 kDa protein	SRP19	16156			1	1	1	1
P61011	Signal recognition particle 54 kDa protein	SRP54	55705									2	2
Q9UHB9	Signal recognition particle subunit SRP68	SRP68	70730			1	1					3	3
P08240	Signal recognition particle receptor subunit alpha	SRPRA	69811	1	1	1	1			1	1
Q9Y5M8	Signal recognition particle receptor subunit beta	SRPRB	29702	1	1	2	2	2	2	4	5	4	4	1	1
Q9UQ35	Serine/arginine repetitive matrix protein 2	SRRM2	299615			1	1	1	2
Q9BXP5	Serrate RNA effector molecule homolog	SRRT	100666			1	1			2	2	1	1	1	1
O75494	Serine/arginine-rich splicing factor 10	SRSF10	31301	4	4	6	7	5	5	3	4	6	6	4	5
Q05519	Serine/arginine-rich splicing factor 11	SRSF11	53542	3	4	2	5	3	5	1	2	2	3	3	3
Q07955	Serine/arginine-rich splicing factor 1	SRSF1	27745	8	13	12	24	11	19	9	14	10	15	7	16
Q01130	Serine/arginine-rich splicing factor 2	SRSF2	25476	8	14	10	16	8	11	5	7	6	7	5	7
P84103	Serine/arginine-rich splicing factor 3	SRSF3	19330	6	9	6	8	6	9	6	7	5	9	7	9
Q13243	Serine/arginine-rich splicing factor 5	SRSF5	31264	2	2	4	5	2	2	1	1	3	4	1	1
Q13247	Serine/arginine-rich splicing factor 6	SRSF6	39587	4	4	4	4	3	3	3	3	4	6	4	4
Q16629	Serine/arginine-rich splicing factor 7	SRSF7	27367	5	8	6	8	5	7	3	3	5	6	5	6
Q13242	Serine/arginine-rich splicing factor 9	SRSF9	25542	2	2	5	5	3	3	1	2	1	1	2	2
Q04837	Single-stranded DNA-binding protein, mitochondrial	SSBP1	17260			1	1	1	1	1	1			3	3
P81877	Single-stranded DNA-binding protein 2	SSBP2	37828											1	1
P51571	Translocon-associated protein subunit delta	SSR4	18999	2	3	1	1	1	1	3	4	5	6	2	2
Q9UNL2	Translocon-associated protein subunit gamma	SSR3	21080	1	1					1	1	1	1
Q08945	FACT complex subunit SSRP1	SSRP1	81075	1	1	3	4	1	1	1	1
Q8N3U4	Cohesin subunit SA-2	STAG2	141326									1	1	1	1
Q9P2P6	StAR-related lipid transfer protein 9	STARD9	516343							1	1
P42224	Signal transducer and activator of transcription 1-alpha/beta	STAT1	87335											1	1
O95793	Double-stranded RNA-binding protein Staufen homolog 1	STAU1	63182					1	1
O95210	Starch-binding domain-containing protein 1	STBD1	39007									1	1
Q13586	Stromal interaction molecule 1	STIM1	77423									1	1
P31948	Stress-induced-phosphoprotein 1	STIP1	62639	1	1	3	4	1	1	1	3	1	2	1	1
P16949	Stathmin	STMN1	17303	1	1			1	1
P27105	Stomatin	STOM	31731									2	2
Q9Y3F4	Serine-threonine kinase receptor-associated protein	STRAP	38438	4	4	1	2	2	2	1	1	1	1
P46977	Dolichyl-diphosphooligosaccharide--protein glycosyltransferase subunit STT3A	STT3A	80530							2	2	3	3
Q8TCJ2	Dolichyl-diphosphooligosaccharide--protein glycosyltransferase subunit STT3B	STT3B	93674							1	1	2	3	1	1
Q13190	Syntaxin-5	STX5	39673											1	1
O15400	Syntaxin-7	STX7	29816							1	1	1	2
P53597	Succinate--CoA ligase [ADP/GDP-forming] subunit alpha, mitochondrial	SUCLG1	36250											1	1
Q9P2R7	Succinate--CoA ligase [ADP-forming] subunit beta, mitochondrial	SUCLA2	50317									1	1
Q96I99	Succinate--CoA ligase [GDP-forming] subunit beta, mitochondrial	SUCLG2	46511							1	1	2	3	1	1
Q06330	Recombining binding protein suppressor of hairless	RBPJ	55637	5	5	5	7	4	5	2	2	3	4	2	2
Q8NBJ7	Inactive C-alpha-formylglycine-generating enzyme 2	SUMF2	33843							2	2	3	3	2	2
P63165	Small ubiquitin-related modifier 1	SUMO1	11557			1	1
P61956	Small ubiquitin-related modifier 2	SUMO2	10871			1	1			1	1	1	1	1	1
O15260	Surfeit locus protein 4	SURF4	30394							1	1	3	3	1	1
O75683	Surfeit locus protein 6	SURF6	41450									1	1
O95425	Supervillin	SVIL	247746									1	1
P14868	Aspartate--tRNA ligase, cytoplasmic	DARS1	57136	14	14	22	29	17	20	10	10	15	17	8	8
Q6PI48	Aspartate--tRNA ligase, mitochondrial	DARS2	73563									1	1
P07814	Bifunctional glutamate/proline--tRNA ligase	EPRS1	170591	10	10	15	17	10	10	6	6	7	8	6	6
Q9HCS7	Pre-mRNA-splicing factor SYF1	XAB2	100010	7	7	9	9	10	11	8	9	18	20	10	10
Q9Y285	Phenylalanine--tRNA ligase alpha subunit	FARSA	57564							1	1	2	2	2	2
Q9NSD9	Phenylalanine--tRNA ligase beta subunit	FARSB	66116	1	1	2	2	1	1	5	6	4	4	2	2
P41252	Isoleucine--tRNA ligase, cytoplasmic	IARS1	144498	8	9	22	26	10	12	8	9	15	20	9	10
Q15046	Lysine--tRNA ligase	KARS1	68048	6	7	18	19	6	6	5	5	8	8	4	4
Q9P2J5	Leucine--tRNA ligase, cytoplasmic	LARS1	134466	4	4	9	10	2	2	3	3	7	8	3	3
P56192	Methionine--tRNA ligase, cytoplasmic	MARS1	101116	3	3	10	12	3	3			4	4	2	2
O43776	Asparagine--tRNA ligase, cytoplasmic	NARS1	62943	6	7	12	14	7	9	8	10	15	18	10	14
Q6ZMZ3	Nesprin-3	SYNE3	112216							4	5	7	7	6	7
O15061	Synemin	SYNM	172868							4	4	1	1	2	3
Q16563	Synaptophysin-like protein 1	SYPL1	28565	1	1			1	1
P47897	Glutamine--tRNA ligase	QARS1	87799	4	4	9	10	2	2	2	2	4	6	3	4
P54136	Arginine--tRNA ligase, cytoplasmic	RARS1	75379	14	16	22	27	13	15	11	11	12	14	9	9
P49591	Serine--tRNA ligase, cytoplasmic	SARS1	58777	2	2	8	8			1	1	1	1	1	1
P26640	Valine--tRNA ligase	VARS1	140476			3	3	1	1	2	2	2	2	3	3
P23381	Tryptophan--tRNA ligase, cytoplasmic	WARS1	53165			1	1
P29083	General transcription factor IIE subunit 1	GTF2E1	49452	1	1	1	1			1	1	1	1
P13984	General transcription factor IIF subunit 2	GTF2F2	28380			1	1
Q6P1K8	General transcription factor IIH subunit 2-like protein	GTF2H2C	44452									2	2	1	1
Q9BXJ8	Ion channel TACAN	TMEM120A	40610							1	1	1	1	1	1
Q13148	TAR DNA-binding protein 43	TARDBP	44740	2	2	4	4	1	1	2	3	2	2	2	2
Q01995	Transgelin	TAGLN	22611	1	1	4	4	2	2	2	2	5	5	2	3
P37802	Transgelin-2	TAGLN2	22391	4	4	6	6	2	2	1	1	2	2	1	1
P37837	Transaldolase	TALDO1	37540	5	5	7	7	4	5	8	8	1	1	2	2
Q9H6P5	Threonine aspartase 1	TASP1	44455									1	1	1	1
Q9C0C2	182 kDa tankyrase-1-binding protein	TNKS1BP1	181796					1	1
Q71U36	Tubulin alpha-1A chain	TUBA1A	50136	17	23	17	24	18	23	12	18	15	22	12	19
Q13885	Tubulin beta-2A chain	TUBB2A	49907	16	26	19	30	20	29	17	30	20	31	16	29
Q13509	Tubulin beta-3 chain	TUBB3	50433	13	21	18	28	19	28	15	24	17	25	16	31
P68371	Tubulin beta-4B chain	TUBB4B	49831	18	27	23	33	23	34	21	33	19	29	21	33
P07437	Tubulin beta chain	TUBB	49671	24	38	26	42	27	42	24	41	25	39	22	40
Q9BUF5	Tubulin beta-6 chain	TUBB6	49857	10	15	12	19	13	19	10	17	12	19	9	18
Q9NUY8	TBC1 domain family member 23	TBC1D23	78322	1	1	1	1
O75347	Tubulin-specific chaperone A	TBCA	12855			1	1	1	1
P23258	Tubulin gamma-1 chain	TUBG1	51170			1	1	1	1					1	1
Q9BZK7	F-box-like/WD repeat-containing protein TBL1XR1	TBL1XR1	55595							3	4	5	6	4	5
Q9Y4P3	Transducin beta-like protein 2	TBL2	49798	1	1	1	1			2	2	7	9	1	1
Q12788	Transducin beta-like protein 3	TBL3	89035	1	1	1	1	2	3	3	3	5	5	3	3
Q13428	Treacle protein	TCOF1	152106	1	1	1	1	1	1	1	1
P53999	Activated RNA polymerase II transcriptional coactivator p15	SUB1	14395	10	11	11	14	11	13	5	6	6	7	7	8
P17987	T-complex protein 1 subunit alpha	TCP1	60344	7	7	10	12	5	7	17	21	22	27	13	15
P78371	T-complex protein 1 subunit beta	CCT2	57488	6	6	13	15	6	7	11	13	19	25	19	26
P50991	T-complex protein 1 subunit delta	CCT4	57924	8	9	13	13	5	5	12	16	23	28	12	12
P48643	T-complex protein 1 subunit epsilon	CCT5	59671	6	6	8	11	7	7	13	14	18	22	16	16
P49368	T-complex protein 1 subunit gamma	CCT3	60534	6	7	16	18	10	12	20	26	24	28	17	21
Q99832	T-complex protein 1 subunit eta	CCT7	59367	8	8	14	15	7	9	11	13	18	22	8	8
P50990	T-complex protein 1 subunit theta	CCT8	59621	10	10	18	20	6	6	21	30	23	28	19	25
P40227	T-complex protein 1 subunit zeta	CCT6A	58024	5	5	8	9	7	9	8	9	14	18	11	12
O14776	Transcription elongation regulator 1	TCERG1	123901			2	2			2	2	4	4	2	2
Q9NZ01	Very-long-chain enoyl-CoA reductase	TECR	36034							3	3	3	3	1	1
Q9HBL0	Tensin-1	TNS1	185701							4	4	9	9	3	3
P55072	Transitional endoplasmic reticulum ATPase	VCP	89322	9	9	12	18	10	11	11	12	24	27	12	12
Q92759	General transcription factor IIH subunit 4	GTF2H4	52186									1	1
Q12789	General transcription factor 3C polypeptide 1	GTF3C1	238875	1	1	3	4	1	1			6	7	3	3
Q8WUA4	General transcription factor 3C polypeptide 2	GTF3C2	100680			2	3	2	2	2	2	3	3	3	3
Q9Y5Q9	General transcription factor 3C polypeptide 3	GTF3C3	101272							1	1	2	2	2	2
Q9UKN8	General transcription factor 3C polypeptide 4	GTF3C4	91982	2	2	4	4	1	2	3	4	4	4	4	4
Q9Y5Q8	General transcription factor 3C polypeptide 5	GTF3C5	59571	2	2	4	4	2	2	2	2	2	2	4	4
Q00059	Transcription factor A, mitochondrial	TFAM	29097									1	1
Q12800	Alpha-globin transcription factor CP2	TFCP2	57256			1	1					1	1
Q92734	Protein TFG	TFG	43448			1	1	1	1
Q9UBB9	Tuftelin-interacting protein 11	TFIP11	96820			1	1
P21980	Protein-glutamine gamma-glutamyltransferase 2	TGM2	77329	2	2	2	2	2	2	3	4	3	4	4	4
Q8WUY1	Protein THEM6	THEM6	23865											1	1
P09110	3-ketoacyl-CoA thiolase, peroxisomal	ACAA1	44292	2	2			1	2	2	2	5	7	2	3
P24752	Acetyl-CoA acetyltransferase, mitochondrial	ACAT1	45200							2	2	5	5	2	2
P42765	3-ketoacyl-CoA thiolase, mitochondrial	ACAA2	41924							7	9	9	10	6	7
P10599	Thioredoxin	TXN	11737			1	1	1	1
Q16762	Thiosulfate sulfurtransferase	TST	33429							1	1	1	2	2	2
Q9NXG2	THUMP domain-containing protein 1	THUMPD1	39315			1	1
Q9P016	Thymocyte nuclear protein 1	THYN1	25697			1	1			1	1
P31483	Cytotoxic granule associated RNA binding protein TIA1	TIA1	42963	9	18	11	19	9	19	10	15	13	20	11	18
Q01085	Nucleolysin TIAR	TIAL1	41591	16	28	19	25	15	22	14	24	21	35	21	34
Q13263	Transcription intermediary factor 1-beta	TRIM28	88550	1	2	2	3	1	1	6	7	9	13	8	8
Q9Y5L4	Mitochondrial import inner membrane translocase subunit Tim13	TIMM13	10500							2	2	1	1	2	3
Q9Y5J9	Mitochondrial import inner membrane translocase subunit Tim8 B	TIMM8B	9344							1	1
P29401	Transketolase	TKT	67878	4	7	8	12	4	4	6	9	7	10	3	3
Q9Y490	Talin-1	TLN1	269767	5	5	13	15	9	13	15	16	21	24	16	16
Q9Y4G6	Talin-2	TLN2	271613			2	3	1	2	20	23	27	30	16	16
Q9BVC6	Transmembrane protein 109	TMEM109	26210	1	1			1	1	2	2	1	1	1	1
P61165	Transmembrane protein 258	TMEM258	9079							1	1	1	1
Q15363	Transmembrane emp24 domain-containing protein 2	TMED2	22761									1	1
Q7Z7H5	Transmembrane emp24 domain-containing protein 4	TMED4	25943							1	2	1	1	1	1
Q9Y3A6	Transmembrane emp24 domain-containing protein 5	TMED5	26005											1	1
Q9Y3B3	Transmembrane emp24 domain-containing protein 7	TMED7	25172									1	1
Q9BVK6	Transmembrane emp24 domain-containing protein 9	TMED9	27277	1	1	2	3	4	5	2	2	4	6	4	5
P49755	Transmembrane emp24 domain-containing protein 10	TMED10	24976	1	1					3	4	5	5	4	5
P57088	Transmembrane protein 33	TMEM33	27978							2	2	2	2	2	2
Q9BTV4	Transmembrane protein 43	TMEM43	44876							3	3	4	4	2	2
Q9NYL9	Tropomodulin-3	TMOD3	39595	3	3	4	4	5	6
Q9H3N1	Thioredoxin-related transmembrane protein 1	TMX1	31791							2	2			1	1
Q96JJ7	Protein disulfide-isomerase TMX3	TMX3	51872									1	1
Q92973	Transportin-1	TNPO1	102355	3	3	5	6	3	3	3	5	2	2	2	2
Q96GM8	Target of EGR1 protein 1	TOE1	56548	4	4	4	4	1	1
Q9H0E2	Toll-interacting protein	TOLLIP	30282			1	1	1	1	1	1			1	1
P11387	DNA topoisomerase 1	TOP1	90726			5	5	1	1	1	1	4	4
P11388	DNA topoisomerase 2-alpha	TOP2A	174385			3	3			1	1	1	1
Q02880	DNA topoisomerase 2-beta	TOP2B	183267			6	6			5	6	8	9	3	3
O14656	Torsin-1A	TOR1A	37809							1	1	1	1
Q12888	TP53-binding protein 1	TP53BP1	213574			1	1			1	1			1	1
Q13641	Trophoblast glycoprotein	TPBG	46032					1	1
O43399	Tumor protein D54	TPD52L2	22238			1	1
P60174	Triosephosphate isomerase	TPI1	26669	5	7	7	8	5	7	4	4	6	7	4	4
P67936	Tropomyosin alpha-4 chain	TPM4	28522	18	26	21	26	25	36	8	10	6	8	10	12
O14773	Tripeptidyl-peptidase 1	TPP1	61248			1	1			2	4	3	4	3	6
P29144	Tripeptidyl-peptidase 2	TPP2	138350							3	3	4	4	3	3
O43617	Trafficking protein particle complex subunit 3	TRAPPC3	20274	1	1	1	1	1	1	1	1	2	2	1	1
P12270	Nucleoprotein TPR	TPR	267293							2	2	7	7	3	3
Q9UI30	Multifunctional methyltransferase subunit TRM112-like protein	TRMT112	14199	1	1	2	2	2	2
Q9Y2W1	Thyroid hormone receptor-associated protein 3	THRAP3	108666							1	1			1	1
Q9BVS5	tRNA (adenine(58)-N(1))-methyltransferase, mitochondrial	TRMT61B	52965									1	1
Q13595	Transformer-2 protein homolog alpha	TRA2A	32689			1	1	1	1			2	2
P62995	Transformer-2 protein homolog beta	TRA2B	33666	1	1	1	2	2	2			1	1
Q15629	Translocating chain-associated membrane protein 1	TRAM1	43072							1	1	1	1	1	1
Q12931	Heat shock protein 75 kDa, mitochondrial	TRAP1	80110							2	2	1	1	1	1
Q9NSU2	Three-prime repair exonuclease 1	TREX1	33212									1	1	1	1
Q14258	E3 ubiquitin/ISG15 ligase TRIM25	TRIM25	70973							1	1	1	1	1	1
Q12899	Tripartite motif-containing protein 26	TRIM26	62166			1	1
Q15643	Thyroid receptor-interacting protein 11	TRIP11	227586									2	3	2	2
Q9NXH9	tRNA (guanine(26)-N(2))-dimethyltransferase	TRMT1	72234			1	1					1	1	1	1
Q8IZ69	tRNA (uracil-5-)-methyltransferase homolog A	TRMT2A	68726			1	1
Q9UJA5	tRNA (adenine(58)-N(1))-methyltransferase non-catalytic subunit TRM6	TRMT6	55799	5	5	5	5	4	4	1	1	2	2	3	3
Q96FX7	tRNA (adenine(58)-N(1))-methyltransferase catalytic subunit TRMT61A	TRMT61A	31382	1	1	2	2	1	1			3	3
Q9Y210	Short transient receptor potential channel 6	TRPC6	106326											1	1
Q16881	Thioredoxin reductase 1, cytoplasmic	TXNRD1	70906							1	1	2	2	1	1
Q9NX07	tRNA selenocysteine 1-associated protein 1	TRNAU1AP	32499			1	2
Q15631	Translin	TSN	26183	4	6	4	5	4	5	1	2	3	4	2	2
Q99614	Tetratricopeptide repeat protein 1	TTC1	33526	1	1	1	1	1	1
Q6PGP7	Tetratricopeptide repeat protein 37	TTC37	175486	5	5	9	11	8	9	7	7	7	8	8	8
A0A1B0GX49	T cell receptor beta variable 6-4	TRBV6-4	12298											1	1
Q12792	Twinfilin-1	TWF1	40283			1	1
O14907	Tax1-binding protein 3	TAX1BP3	13735			2	2
O95881	Thioredoxin domain-containing protein 12	TXNDC12	19206			1	2					1	1	1	1
Q9BRA2	Thioredoxin domain-containing protein 17	TXNDC17	13941			1	1
Q8NBS9	Thioredoxin domain-containing protein 5	TXNDC5	47629	3	3	3	3	4	4	9	10	9	10	5	7
O43396	Thioredoxin-like protein 1	TXNL1	32251			2	2							1	1
Q01081	Splicing factor U2AF 35 kDa subunit	U2AF1	27872	1	1	3	3			3	3	7	7	3	5
P26368	Splicing factor U2AF 65 kDa subunit	U2AF2	53501	6	12	11	19	9	18	4	9	10	16	8	14
O43818	U3 small nucleolar RNA-interacting protein 2	RRP9	51841			1	1			2	2	3	3	1	1
U3KQ64	Peptidyl-prolyl cis-trans isomerase FKBP8 (Fragment)	FKBP8	19975									1	1
O75643	U5 small nuclear ribonucleoprotein 200 kDa helicase	SNRNP200	244508	3	3	9	9	7	7	3	3	8	9	7	8
Q15029	116 kDa U5 small nuclear ribonucleoprotein component	EFTUD2	109436	1	1	3	3	1	1	4	4	4	4	4	4
Q16222	UDP-N-acetylhexosamine pyrophosphorylase	UAP1	58769			2	3	1	1
P62837	Ubiquitin-conjugating enzyme E2 D2	UBE2D2	16735			1	1
Q13404	Ubiquitin-conjugating enzyme E2 variant 1	UBE2V1	16495	1	1	1	1	1	1			1	1
P22314	Ubiquitin-like modifier-activating enzyme 1	UBA1	117849	2	2	5	5	4	4	3	3	5	5	1	1
P61088	Ubiquitin-conjugating enzyme E2 N	UBE2N	17138			2	3	1	1
P17480	Nucleolar transcription factor 1	UBTF	89406	1	1					1	1	1	1	2	2
O75317	Ubiquitin carboxyl-terminal hydrolase 12	USP12	42858									1	1
P54578	Ubiquitin carboxyl-terminal hydrolase 14	USP14	56069							3	4	2	2	1	1
Q9Y4E8	Ubiquitin carboxyl-terminal hydrolase 15	USP15	112419									1	1
Q14157	Ubiquitin-associated protein 2-like	UBAP2L	114535			1	1	1	1
Q9P275	Ubiquitin carboxyl-terminal hydrolase 36	USP36	122908			2	2	1	1
Q93009	Ubiquitin carboxyl-terminal hydrolase 7	USP7	128302									1	2
Q9UMX0	Ubiquilin-1	UBQLN1	62519							1	1	1	1	2	2
Q9UHD9	Ubiquilin-2	UBQLN2	65696			1	1			1	1	1	1	1	1
O95071	E3 ubiquitin-protein ligase UBR5	UBR5	309352							1	1	1	1	1	1
P09936	Ubiquitin carboxyl-terminal hydrolase isozyme L1	UCHL1	24824	1	2	1	1
Q92890	Ubiquitin recognition factor in ER-associated degradation protein 1	UFD1	34500	1	1	1	1			2	2	1	1	1	1
O94874	E3 UFM1-protein ligase 1	UFL1	89595							2	3	4	4
O60701	UDP-glucose 6-dehydrogenase	UGDH	55024	1	2	5	5	1	1	1	1	1	1	1	1
Q9NYU2	UDP-glucose:glycoprotein glucosyltransferase 1	UGGT1	177190			1	1			5	5	9	10	7	9
Q16851	UTP--glucose-1-phosphate uridylyltransferase	UGP2	56940	1	1	1	2	1	1	1	1	2	2	2	2
Q96T88	E3 ubiquitin-protein ligase UHRF1	UHRF1	89814			1	1
Q96PU4	E3 ubiquitin-protein ligase UHRF2	UHRF2	89985	3	4	4	4	1	1	1	1	2	2	1	1
Q14146	Unhealthy ribosome biogenesis protein 2 homolog	URB2	170544									1	1	1	1
O60763	General vesicular transport factor p115	USO1	107895	1	1					2	2	4	4	3	3
Q93008	Probable ubiquitin carboxyl-terminal hydrolase FAF-X	USP9X	290463							1	1
O75691	Small subunit processome component 20 homolog	UTP20	318385			2	2					1	1
P46939	Utrophin	UTRN	394466							5	5	4	4	5	5
V5YQU3	Receptor protein-tyrosine kinase	FGFR2-BICC1	172670	1	1	1	2	2	2	1	1	1	1	1	1
V9HVZ7	Epididymis luminal protein 176	HEL-176	25036	23	53	18	43	26	60	13	17	12	23	9	12
V9HW25	Epididymis secretory protein Li 273	HEL-S-273	32990	17	23	16	21	23	31	2	2	3	4	7	8
Q08AM6	Protein VAC14 homolog	VAC14	87973									1	1
P63027	Vesicle-associated membrane protein 2	VAMP2	12663	1	1			2	3
Q9P0L0	Vesicle-associated membrane protein-associated protein A	VAPA	27893							1	1	3	4	2	2
O95292	Vesicle-associated membrane protein-associated protein B/C	VAPB	27228							2	2	1	1	1	1
Q86V25	Tubulinyl-Tyr carboxypeptidase 2	VASH2	40450					1	1
P50552	Vasodilator-stimulated phosphoprotein	VASP	39830			2	2	1	1
Q99536	Synaptic vesicle membrane protein VAT-1 homolog	VAT1	41920	4	4	8	8	4	4	6	8	7	7	6	6
P38606	V-type proton ATPase catalytic subunit A	ATP6V1A	68304	1	1	1	1	1	1	1	1	1	1
P21281	V-type proton ATPase subunit B, brain isoform	ATP6V1B2	56501			1	1							1	1
P21796	Voltage-dependent anion-selective channel protein 1	VDAC1	30773					2	2			3	3	1	1
P45880	Voltage-dependent anion-selective channel protein 2	VDAC2	31567							2	2	2	2	2	2
P08670	Vimentin	VIM	53652	45	68	58	103	50	88	62	107	69	129	68	128
P18206	Vinculin	VCL	123799			2	2	1	1	19	21	23	24	19	22
O60504	Vinexin	SORBS3	75341									1	1
Q9BQB6	Vitamin K epoxide reductase complex subunit 1	VKORC1	18235							1	1	1	1
Q8N0U8	Vitamin K epoxide reductase complex subunit 1-like protein 1	VKORC1L1	19836							1	1
Q96GC9	Vacuole membrane protein 1	VMP1	46238									1	1
O75436	Vacuolar protein sorting-associated protein 26A	VPS26A	38170									2	2	1	1
Q4G0F5	Vacuolar protein sorting-associated protein 26B	VPS26B	39155							1	1	1	1	1	1
Q96AX1	Vacuolar protein sorting-associated protein 33A	VPS33A	67611									1	1
Q9H267	Vacuolar protein sorting-associated protein 33B	VPS33B	70585			1	1
Q9H269	Vacuolar protein sorting-associated protein 16 homolog	VPS16	94694							1	1	1	1
Q9P253	Vacuolar protein sorting-associated protein 18 homolog	VPS18	110186							1	1	2	2	2	2
Q9UBQ0	Vacuolar protein sorting-associated protein 29	VPS29	20506	2	2	2	2	1	1	1	1	1	2	1	1
Q96QK1	Vacuolar protein sorting-associated protein 35	VPS35	91707	2	2	1	1	1	1	2	2	5	5	3	3
Q96JC1	Vam6/Vps39-like protein	VPS39	101809									1	1
Q2M389	WASH complex subunit 4	WASHC4	136403											1	1
Q12768	WASH complex subunit 5	WASHC5	134286									1	1
Q9Y6W5	Wiskott-Aldrich syndrome protein family member 2	WASF2	54284			1	1
O75083	WD repeat-containing protein 1	WDR1	66194			3	3	2	2	3	3	3	3	1	1
Q9BZH6	WD repeat-containing protein 11	WDR11	136685									1	1
Q9GZL7	Ribosome biogenesis protein WDR12	WDR12	47708			1	1
Q9H1Z4	WD repeat-containing protein 13	WDR13	53696									1	1	1	1
Q9BV38	WD repeat-containing protein 18	WDR18	47405	1	1
Q9UNX4	WD repeat-containing protein 3	WDR3	106099									1	1	1	1
Q8NI36	WD repeat-containing protein 36	WDR36	105322	1	1	2	2	1	1	2	2	4	4	1	1
P61964	WD repeat-containing protein 5	WDR5	36588			4	4	1	1	5	5	3	3	1	1
Q9GZS3	WD repeat-containing protein 61	WDR61	33581	4	4	5	5	2	3	2	2			1	1
Q9H967	WD repeat-containing protein 76	WDR76	69769	1	1	2	2
Q96FK6	WD repeat-containing protein 89	WDR89	43215			1	1
O76024	Wolframin	WFS1	100292											1	1
Q5MNZ9	WD repeat domain phosphoinositide-interacting protein 1	WIPI1	48673			1	1
Q5T750	Skin-specific protein 32	XP32	26238	1	1	1	1
Q01831	DNA repair protein complementing XP-C cells	XPC	105953									1	1
O14980	Exportin-1	XPO1	123386			2	2			1	1	1	1	1	1
P55060	Exportin-2	CSE1L	110417	1	1	1	1			1	1
P13010	X-ray repair cross-complementing protein 5	XRCC5	82705	23	29	25	36	23	29	24	40	30	51	28	39
P12956	X-ray repair cross-complementing protein 6	XRCC6	69843	26	37	29	48	24	34	29	39	44	69	36	55
Q9H0D6	5'-3' exoribonuclease 2	XRN2	108582			2	2			1	1	2	2	2	3
P67809	Y-box-binding protein 1	YBX1	35924	12	15	8	12	7	11	9	10	8	15	9	13
P16989	Y-box-binding protein 3	YBX3	40090	9	11	5	10	5	9	9	11	7	12	6	11
P07947	Tyrosine-protein kinase Yes	YES1	60801							4	5	3	3	1	1
O15498	Synaptobrevin homolog YKT6	YKT6	22418	1	1	1	1	1	1
Q9H6S0	3'-5' RNA helicase YTHDC2	YTHDC2	160248			1	1
Q9Y5A9	YTH domain-containing family protein 2	YTHDF2	62334	1	1	2	2	1	1
Q96IU2	Zinc finger BED domain-containing protein 3	ZBED3	25132							2	2	1	1	2	2
Q9UPT8	Zinc finger CCCH domain-containing protein 4	ZC3H4	140257			1	1
Q9NP64	Zinc finger CCHC domain-containing protein 17	ZCCHC17	27570			1	1
Q7Z2W4	Zinc finger CCCH-type antiviral protein 1	ZC3HAV1	101431	4	4	5	6	2	2	2	2	3	3	1	1
Q6NZY4	Zinc finger CCHC domain-containing protein 8	ZCCHC8	78577	10	14	15	18	11	14	7	9	11	16	8	10
P37275	Zinc finger E-box-binding homeobox 1	ZEB1	124074											1	1
O95159	Zinc finger protein-like 1	ZFPL1	34114							1	1
Q96KR1	Zinc finger RNA-binding protein	ZFR	117012	3	4	2	2	2	2	2	2	3	3	2	2
Q8N5A5	Zinc finger CCCH-type with G patch domain-containing protein	ZGPAT	57359	2	3	2	2	3	3
Q5BKZ1	DBIRD complex subunit ZNF326	ZNF326	65654	4	6	3	5	2	4	2	3	2	4	2	4
Q14966	Zinc finger protein 638	ZNF638	220625	1	1	2	2	1	1
Q96NB3	Zinc finger protein 830	ZNF830	41999	1	1	1	1	2	2	1	1	2	2	1	1
Q9P2E3	NFX1-type zinc finger-containing protein 1	ZNFX1	220227	1	1	5	5	2	2	4	4	8	8	3	3
Q15942	Zyxin	ZYX	61277			1	1					1	1

## Sheet: Feuil1
	Uniprot	Protein (Homo sapiens)	Gene name	MW	hMSC		Adipocytes
				(Da)	Pep	SC	Pep	SC
	Q10570	Cleavage and polyadenylation specificity factor subunit 1	CPSF1	160884	32	37	51	72
	C9JEV9	Cleavage and polyadenylation specificity factor subunit 4	CPSF4	23653	3	3	6	6
	O95639	Cleavage and polyadenylation specificity factor subunit 4	CPSF4	30255	3	3	5	5
	Q16630	Cleavage and polyadenylation specificity factor subunit 6	CPSF6	59210	7	10	8	11
	Q8N684	Cleavage and polyadenylation specificity factor subunit 7	CPSF7	52050	5	5	5	7
	Q05048	Cleavage stimulation factor subunit 1	CSTF1	48358	13	16	14	20
	P33240	Cleavage stimulation factor subunit 2	CSTF2	60959	2	2	5	5
	Q9H0L4	Cleavage stimulation factor subunit 2 tau variant	CSTF2T	64437	2	2	6	6
	Q12996	Cleavage stimulation factor subunit 3	CSTF3	82922	12	15	28	36
	Q6UN15	Pre-mRNA 3'-end-processing factor FIP1	FIP1L1	66526	1	1	3	3
	O43809	Cleavage and polyadenylation specificity factor subunit 5	NUDT21	26227	9	12	8	11
	P62136	Serine/threonine-protein phosphatase PP1-alpha subunit	PPP1CA	37512	2	2	2	2
	P62140	Serine/threonine-protein phosphatase PP1-beta subunit	PPP1CB	37187	1	1	3	3
	P36873	Serine/threonine-protein phosphatase PP1-gamma subunit	PPP1CC	36984	2	2	2	2
	Q9C0J8	pre-mRNA 3' end processing protein WDR33	WDR33	145891	3	3	9	14
	Q9P2I0	Cleavage and polyadenylation specificity factor subunit 2	CPSF2	88487	15	19	27	36
	Q9UKF6	Cleavage and polyadenylation specificity factor subunit 3	CPSF3	77486	14	18	22	34
	Q92797	Symplekin	SYMPK	141148	5	6	17	22
	Q8IV48	3'-5' exoribonuclease 1	ERI1	40064	8	8	3	3
	P14678	Small nuclear ribonucleoproteins B and B'	SNRPB	24610	8	11	8	11
	P62318	Small nuclear ribonucleoprotein Sm D3	SNRPD3	13916	11	14	8	15
	P62304	Small nuclear ribonucleoprotein E	SNRPE	10804	2	2	2	2
	P62306	Small nuclear ribonucleoprotein F	SNRPF	9725	4	4	4	5
