# Supplementary material for: Human histone pre-mRNA assembles histone or canonical mRNA-processing complexes by overlapping 3′-end sequence elements
Source: Nucleic Acids Res. 2022 Nov 30;50(21):12425–43. doi: 10.1093/nar/gkac878 (PMC9756948; doi:10.1093/nar/gkac878)
Supplement: gkac878_Supplemental_Files [file gkac878_supplemental_files.zip › Table S4.xlsx]

## Sheet: Comparison
Table S4: Mass spectrometry-based proteomic characterization of endogenous RNA processing complexes from mouse liver.
accession	protein name	gene name	mol. weight (Da)	H2A_4m			GA-H2A_4m
				Pep	SC	iBAQ	Pep	SC	iBAQ
Q9EPU4	Cleavage and polyadenylation specificity factor subunit 1	Cpsf1	160818	7	7	13080.6					Pep	Identified peptides
Q99LC2	Cleavage stimulation factor subunit 1	Cstf1	48382	5	5	21389.6					SC	Spectral Counts
Q8BIQ5	Cleavage stimulation factor subunit 2	Cstf2	61341	7	10	166321					iBAQ	intensity-based absolute quantification
Q8C7E9	Cleavage stimulation factor subunit 2 tau variant	Cstf2t	65862	1	1	4555.19
Q99LI7	Cleavage stimulation factor subunit 3	Cstf3	82877	5	5	18788.8
Q9D824	Pre-mRNA 3'-end-processing factor FIP1	Fip1l1	64959	3	3	13987.4
Q9CQF3	Cleavage and polyadenylation specificity factor subunit 5	Nudt21	26240	1	1	2767.02
O35218	Cleavage and polyadenylation specificity factor subunit 2	Cpsf2	88383	4	6	11094.9
Q9QXK7	Cleavage and polyadenylation specificity factor subunit 3	Cpsf3	77505	3	4	21348.2
P62320	Small nuclear ribonucleoprotein Sm D3	Snrpd3	13916	1	1	14063.2	1	1	6559.91
P62307	Small nuclear ribonucleoprotein F	Snrpf	9725	2	2	25791.6
Q5YD48	APOBEC1 complementation factor	A1cf	65682	1	1	1310.64
A4FU62	LOC207685 protein (Fragment)	Iglv2	24875	1	1	71183.1
P35550	rRNA 2'-O-methyltransferase fibrillarin	Fbl	34307	1	1	2144.24
P01786	Ig heavy chain V region MOPC 47A		12975	1	1	20896.6
A2BDX3	Adenylyltransferase and sulfurtransferase MOCS3	Mocs3	49375	1	2	14226.4	1	2	4702.23
Q99K48	Non-POU domain-containing octamer-binding protein	Nono	54541	2	3	17597.2	1	1	3718.4
P62259	14-3-3 protein epsilon	Ywhae	29174	2	2	9226.25	1	1	2647.94
P61982	14-3-3 protein gamma	Ywhag	28303	2	2	19755.9
P63101	14-3-3 protein zeta/delta	Ywhaz	27771	1	2	3340.17
Q9DCD0	6-phosphogluconate dehydrogenase, decarboxylating	Pgd	53247	1	1	1386.09
A0A075B5N3	Immunoglobulin kappa variable 8-28	Igkv8-28	10903	1	2	123672
A0A097PUD0	Anti-dectin-1 15E2 light chain		25616	5	9	222999
A0A4E9FSP6	IgL2 (Fragment)	IGLC2	9902	2	2	93113.7
A0A4E9G461	IgG2 (Fragment)	IGHG2	35814	3	3	72916.3
A2AJ72	Far upstream element (FUSE)-binding protein 3	Fubp3	61447	4	5	16640.3
A8DUK2	Beta-globin	Hbbt1	16234	1	1		1	1	3853.57
Q5SWU9	Acetyl-CoA carboxylase 1	Acaca	265257	7	7	3015.49	4	4	3755.41
E9Q4Z2	Acetyl-CoA carboxylase 2	Acacb	275750	3	3	364.499	3	3	590.65
P63260	Actin, cytoplasmic 2	Actg1	41793	15	20	2097.17	1	1
P07724	Albumin	Alb	68693	2	2	2828.19
Q9JJW6	Aly/REF export factor 2	Alyref2	23730				1	1	4552.63
P10107	Annexin A1	Anxa1	38734	2	2	6235.39
P07356	Annexin A2	Anxa2	38676	6	6	20466.8
P48036	Annexin A5	Anxa5	35752	1	1	6243.45
Q00623	Apolipoprotein A-I	Apoa1	30616	1	1	2178.46
Q8CFQ3	RNA helicase aquarius	Aqr	170294	1	1	469.9
P56480	ATP synthase subunit beta, mitochondrial	Atp5f1b	56300	2	2	3222.71
B2RXM2	EG627828 protein	Gm6793	36610	5	6	30182.1	1	1
P47757	F-actin-capping protein subunit beta	Capzb	31345	1	1	1442.46
P24270	Catalase	Cat	59795				1	1	1273.8
P18242	Cathepsin D	Ctsd	44954	1	1	4015.55
Q8VDP4	Cell cycle and apoptosis regulator protein 2	Ccar2	103002	5	5	10017.3	1	1	534.394
Q8JZM7	Parafibromin	Cdc73	60577	1	1	1783.49
P63038	60 kDa heat shock protein, mitochondrial	Hspd1	60955	1	1	969.776
P18760	Cofilin-1	Cfl1	18560	1	1	6152.08
P56657	Cytochrome P450 2C40	Cyp2c40	55763	1	1	1887.71
Q9JII5	DAZ-associated protein 1	Dazap1	43214	1	1	11908.3
Q501J6	Probable ATP-dependent RNA helicase DDX17	Ddx17	72399	2	2	5746.18
P51660	Peroxisomal multifunctional enzyme type 2	Hsd17b4	79482	1	2	2657.98
O70133	ATP-dependent RNA helicase A	Dhx9	149475	2	2	1445.13
Q61495	Desmoglein-1-alpha	Dsg1a	114597	1	1	1334.07
E9PWB6	Mucin 5, subtypes A and C, tracheobronchial/gastric	Muc5ac	298931	1	2	3158.96
E9Q0B5	Fc fragment of IgG-binding protein	Fcgbp	275226	1	2	711.315
P10126	Elongation factor 1-alpha 1	Eef1a1	50114	1	1	14880.5
P70372	ELAV-like protein 1	Elavl1	36169	3	3	56908.5
P08113	Endoplasmin	Hsp90b1	92476	1	1	1512.21
P84089	Enhancer of rudimentary homolog	Erh	12259	1	1	47334.7
P23953	Carboxylesterase 1C	Ces1c	61056	1	1	4155.97	1	1	1138.75
Q921I9	Exosome complex component RRP41	Exosc4	26250	1	1	8627.86
Q8BTW3	Exosome complex component MTR3	Exosc6	28370	2	2	3436.47
Q9D0M0	Exosome complex exonuclease RRP42	Exosc7	31825	1	1	2465.71
F6QFD1	Phosphodiesterase (Fragment)	Pde4d	85551	1	2	112511	1	2	205924
Q91WJ8	Far upstream element-binding protein 1	Fubp1	68540	4	4	11366.4
Q3U0V1	Far upstream element-binding protein 2	Khsrp	76775	18	22	179245	2	2	4710.35
P16858	Glyceraldehyde-3-phosphate dehydrogenase	Gapdh	35810	1	1	8766.61
G5E924	Heterogeneous nuclear ribonucleoprotein L (Fragment)	Hnrnpl	66932	21	38	1.09853e+06	3	6	44369
Q99KB8	Hydroxyacylglutathione hydrolase, mitochondrial	Hagh	34084	1	1	2321.9
P38647	Stress-70 protein, mitochondrial	Hspa9	73461	3	3	5674.45
P70696	Histone H2B type 1-A	H2bc1	14237	1	1	9451.52
P68433	Histone H3.1	H3c1	15404	1	1	43249.5
P01942	Hemoglobin subunit alpha	Hba	15085	1	1	7777.7
Q9Z130	Heterogeneous nuclear ribonucleoprotein D-like	Hnrnpdl	33559	2	3	18586.4
O35737	Heterogeneous nuclear ribonucleoprotein H	Hnrnph1	49199	4	4	18394.1	1	1	1324.75
Q8VDM6	Heterogeneous nuclear ribonucleoprotein U-like protein 1	Hnrnpul1	96002	1	1	1448.17
Q00PI9	Heterogeneous nuclear ribonucleoprotein U-like protein 2	Hnrnpul2	84940	1	1	2024.64
Q921F4	Heterogeneous nuclear ribonucleoprotein L-like	Hnrnpll	64125	1	1	2231.74
Q60668	Heterogeneous nuclear ribonucleoprotein D0	Hnrnpd	38354	1	2	3087.19	1	1	8475.96
Q9Z2X1	Heterogeneous nuclear ribonucleoprotein F	Hnrnpf	45730	7	8	60852.6	1	1	1372.62
P61979	Heterogeneous nuclear ribonucleoprotein K	Hnrnpk	50976	2	2	7339.23
Q9D0E1	Heterogeneous nuclear ribonucleoprotein M	Hnrnpm	77649	15	15	50443.4	5	5	9829.23
Q7TMK9	Heterogeneous nuclear ribonucleoprotein Q	Syncrip	69633	4	4	22010.2	1	1	4582.02
Q61696	Heat shock 70 kDa protein 1A	Hspa1a	70079	2	2	951.142	1	1
P07901	Heat shock protein HSP 90-alpha	Hsp90aa1	84788	1	1	2905.56
P63017	Heat shock cognate 71 kDa protein	Hspa8	70871	10	11	80789.1	2	2	3610.97
Q6ZWX6	Eukaryotic translation initiation factor 2 subunit 1	Eif2s1	36108	1	1	3266.49
P01325	Insulin-1	Ins1	12160	1	1	123669
Q60749	KH domain-containing, RNA-binding, signal transduction-associated protein 1	Khdrbs1	48371	1	1	12627.5
P52480	Pyruvate kinase PKM	Pkm	57845	4	4	13529.4	1	1	987.717
P01632	Ig kappa chain V-I region S107A	Igkv7-33	12717	1	1	60790.1
P01629	Ig kappa chain V-II region 2S1.3		12221	1	1	6504.44
P01631	Ig kappa chain V-II region 26-10		12273	1	1	18662.5
P16110	Galectin-3	Lgals3	27515	1	1	13119.3
Q6PB66	Leucine-rich PPR motif-containing protein, mitochondrial	Lrpprc	156615	13	13	12736.1
O35900	U6 snRNA-associated Sm-like protein LSm2	Lsm2	10835	2	3	265157
P62311	U6 snRNA-associated Sm-like protein LSm3	Lsm3	11845	3	4	250925
Q9QXA5	U6 snRNA-associated Sm-like protein LSm4	Lsm4	15076	1	1	10961.2
P62322	U6 snRNA-associated Sm-like protein LSm5	Lsm5	9937	1	1	8778.38
P62313	U6 snRNA-associated Sm-like protein LSm6	Lsm6	9128	2	2	116125	1	1	11808.9
Q9CQQ8	U6 snRNA-associated Sm-like protein LSm7	Lsm7	11636	1	1	228128
P17897	Lysozyme C-1	Lyz1	16794	1	3	259390	1	1	5170.03
Q99MR8	Methylcrotonoyl-CoA carboxylase subunit alpha, mitochondrial	Mccc1	79344	4	4	6587.42	1	1	1125.78
Q3ULD5	Methylcrotonoyl-CoA carboxylase beta chain, mitochondrial	Mccc2	61379	2	2	5299.31
Q8VEM8	Phosphate carrier protein, mitochondrial	Slc25a3	39632	1	1	3372.97
Q9CZU3	Exosome RNA helicase MTR4	Mtrex	117636	2	2	2978.25
Q9EQS3	c-Myc-binding protein	Mycbp	11970	1	1	17823.5
Q8CI43	Myosin light chain 6B	Myl6b	22749	1	1	4675.05
P09405	Nucleolin	Ncl	76723	5	7	25705.5	4	4	7139.84
Q8CCS6	Polyadenylate-binding protein 2	Pabpn1	32297	2	2	6887.37	1	1	3782.92
Q91ZA3	Propionyl-CoA carboxylase alpha chain, mitochondrial	Pcca	79922	2	2	2162.89	1	1	593.16
Q99MN9	Propionyl-CoA carboxylase beta chain, mitochondrial	Pccb	58409	1	1	2214.84	1	1	3243.69
P09103	Protein disulfide-isomerase	P4hb	57058	2	2	4395.86
P27773	Protein disulfide-isomerase A3	Pdia3	56678	2	2	3624.45	1	1	805.29
P49290	Eosinophil peroxidase	Epx	81380	1	1	3240.46
P83870	PHD finger-like domain-containing protein 5A	Phf5a	12405	1	1	8194.11
Q02257	Junction plakoglobin	Jup	81801				1	1	1467.35
Q61171	Peroxiredoxin-2	Prdx2	21779	1	1	16279.1	1	1	9305.55
Q91YR7	Pre-mRNA-processing factor 6	Prpf6	106722	1	1
Q9R1P4	Proteasome subunit alpha type-1	Psma1	29547	1	1	4281.96	1	1	2781.58
P99026	Proteasome subunit beta type-4	Psmb4	29116	1	1	4606.41
Q60692	Proteasome subunit beta type-6	Psmb6	25379	1	1	9247.8	1	1	3405.77
Q8VDM4	26S proteasome non-ATPase regulatory subunit 2	Psmd2	100203	1	1	1546.1
Q8BHD7	Polypyrimidine tract-binding protein 3	Ptbp3	56701	3	4	26695.1
Q05920	Pyruvate carboxylase, mitochondrial	Pc	129685	9	9	28180.2	9	9	17719.6
Q3T984	Polypyrimidine tract-binding protein 1	Ptbp1	56963	7	8	245381	3	3	19761.6
Q4VAB6	Igh protein	Igh	52436	1	1	4888.43
Q566J7	Igh protein	Igh	52371	1	1	4670.25
Q65ZI1	Anti-HIV-1 reverse transcriptase single-chain variable	Igkv5-39	27842	1	1	4076.73
Q792Z1	Trypsin 10	Try10	26221	1	1	52557.3
Q64012	RNA-binding protein Raly	Raly	33188	1	1	4421.11
Q60972	Histone-binding protein RBBP4	Rbbp4	47656	1	1	10520	1	1	2737.76
Q60973	Histone-binding protein RBBP7	Rbbp7	47790	1	1
Q9CQT2	RNA-binding protein 7	Rbm7	30148	2	2	8787.96
Q9WV02	RNA-binding motif protein, X chromosome	Rbmx	42301	1	2	4029.9
O88451	Retinol dehydrogenase 7	Rdh7	35660	1	1	1993.74
P35979	60S ribosomal protein L12	Rpl12	17805	2	2	46987.1
P67984	60S ribosomal protein L22	Rpl22	14759	1	1	12615.7	1	1	7001.75
P62984	Ubiquitin-60S ribosomal protein L40	Uba52	14728	3	3	43343.9
P14148	60S ribosomal protein L7	Rpl7	31420	2	2	7793.5
P49312	Heterogeneous nuclear ribonucleoprotein A1	Hnrnpa1	34196	1	1	8380.82	1	1	1537.67
O88569	Heterogeneous nuclear ribonucleoproteins A2/B1	Hnrnpa2b1	37403	10	14	176144	6	6	33941.3
Q8BG05	Heterogeneous nuclear ribonucleoprotein A3	Hnrnpa3	39652	4	5	38918	2	2	9666.91
Q99020	Heterogeneous nuclear ribonucleoprotein A/B	Hnrnpab	30831	6	7	88358.1
Q9CSH3	Exosome complex exonuclease RRP44	Dis3	108838	1	1	1381.15
P62858	40S ribosomal protein S28	Rps28	7841	1	1	49067.7
P97351	40S ribosomal protein S3a	Rps3a	29885	1	1	6741.85
P14206	40S ribosomal protein SA	Rpsa	32838	2	2	19448.2
Q9WTM5	RuvB-like 2	Ruvbl2	51113	1	1	2151.59
Q64213	Splicing factor 1	Sf1	70403	4	4	16202.3
Q8K4Z5	Splicing factor 3A subunit 1	Sf3a1	88545	1	1	2886.66
Q9D554	Splicing factor 3A subunit 3	Sf3a3	58842	2	2	18915.8	1	1	11706.4
Q99NB9	Splicing factor 3B subunit 1	Sf3b1	145816	1	1	1042.09
Q921M3	Splicing factor 3B subunit 3	Sf3b3	135550	6	6	13332.8	1	1	499.489
Q923D4	Splicing factor 3B subunit 5	Sf3b5	10119	2	2	43851.2	1	1	4439.66
P59708	Splicing factor 3B subunit 6	Sf3b6	14585	1	1	19459.8
Q8VIJ6	Splicing factor, proline- and glutamine-rich	Sfpq	75442	1	1	4142.44
Q60520	Paired amphipathic helix protein Sin3a	Sin3a	145088	1	1	561.575
Q9D8T7	SRA stem-loop-interacting RNA-binding protein, mitochondrial	Slirp	12605	1	1	29863.4
Q62189	U1 small nuclear ribonucleoprotein A	Snrpa	31835	2	2	24664.8	1	1	17879
Q8JZX4	Splicing factor 45	Rbm17	45304	1	1	2014.46
Q9R0U0	Serine/arginine-rich splicing factor 10	Srsf10	31301	2	2	22964.8	1	1	2324.92
Q6PDM2	Serine/arginine-rich splicing factor 1	Srsf1	27745	2	3	26618.4
Q62093	Serine/arginine-rich splicing factor 2	Srsf2	25476	1	1	13389.8	1	1	6057.99
Q8VE97	Serine/arginine-rich splicing factor 4	Srsf4	55979	1	1	17385	1	1	5395.64
Q9Z1Z2	Serine-threonine kinase receptor-associated protein	Strap	38442	1	1	5784.99
Q921F2	TAR DNA-binding protein 43	Tardbp	44548	4	4	27098	1	1	2301.74
Q9D6F9	Tubulin beta-4A chain	Tubb4a	49586	1	1	6279.91
Q01853	Transitional endoplasmic reticulum ATPase	Vcp	89322	2	2	3462.79
P70318	Nucleolysin TIAR	Tial1	43389	3	3	18641.9	1	1	1926.38
P08071	Lactotransferrin	Ltf	77838	1	1	4200.51
Q8VDJ3	Vigilin	Hdlbp	141743	1	1	770.628
P62960	Y-box-binding protein 1	Ybx1	35730	2	2	4389.37

## Sheet: Feuil1
	Uniprot	Protein (Mus musculus)	Gene name	MW	H2A_4m			GA-H2A
				(Da)	Pep	SC	iBAQ	Pep	SC	iBAQ
	Q9EPU4	Cleavage and polyadenylation specificity factor subunit 1	Cpsf1	160818	7	7	13080.6	N.D.		-
	Q99LC2	Cleavage stimulation factor subunit 1	Cstf1	48382	5	5	21389.6
	Q8BIQ5	Cleavage stimulation factor subunit 2	Cstf2	61341	7	10	166321
	Q8C7E9	Cleavage stimulation factor subunit 2 tau variant	Cstf2t	65862	1	1	4555.19
	Q99LI7	Cleavage stimulation factor subunit 3	Cstf3	82877	5	5	18788.8
	Q9D824	Pre-mRNA 3'-end-processing factor FIP1	Fip1l1	64959	3	3	13987.4
	Q9CQF3	Cleavage and polyadenylation specificity factor subunit 5	Nudt21	26240	1	1	2767.02
	O35218	Cleavage and polyadenylation specificity factor subunit 2	Cpsf2	88383	4	6	11094.9
	Q9QXK7	Cleavage and polyadenylation specificity factor subunit 3	Cpsf3	77505	3	4	21348.2
	P62307	Small nuclear ribonucleoprotein F	Snrpf	9725	2	2	25791.6
	P62320	Small nuclear ribonucleoprotein Sm D3	Snrpd3	13916	1	1	14063.2	1	1	6559.91
